# Supplementary material for: N-Ethyl-N-(4-methyl­phen­yl)benzene­sulfonamide
Source: Acta Crystallogr Sect E Struct Rep Online. 2012 Jan 11;68(Pt 2):o326. doi: 10.1107/S1600536812000177 (PMC3275014; doi:10.1107/S1600536812000177)
Supplement: Supplementary file 1 [file e-68-0o326-sup1.cif]

##############################################################################
#                                                                            #
# This CIF contains the data in a paper accepted for publication in          #
# Acta Crystallographica Section E. It conforms to the requirements of       #
# Notes for Authors for Acta Crystallographica Section E, and has been       #
# peer reviewed under the auspices of the IUCr Commission on Journals.       #
#                                                                            #
# Full details of the Crystallographic Information File format               #
# are given in the paper "The Crystallographic Information File (CIF):       #
# a New Standard Archive File for Crystallography" by S. R. Hall, F. H.      #
# Allen and I. D. Brown [Acta Cryst. (1991), A47, 655-685].                  #
#                                                                            #
# The current version of the core CIF dictionary is obtainable from          #
# ftp://ftp.iucr.org/pub/cif_core.dic.                                       #
#                                                                            #
# Software is freely available for graphical display of the structure(s)     #
# in this CIF. For information consult the CIF software page                 #
# http://www.iucr.org/resources/cif/software.                                #
#                                                                            #
# This file may be used for bona fide research purposes within the           #
# scientific community so long as proper attribution is given to the journal # 
# article from which it was obtained.                                        #
#                                                                            #
##############################################################################
data_global
_audit_creation_method     'PLATON <TABLE ACC> option'
_journal_date_recd_electronic     2011-12-29
_journal_date_accepted     2012-01-03
_journal_name_full     'Acta Crystallographica, Section E'
_journal_year     2012
_journal_volume     68
_journal_issue      2
_journal_page_first     o326
_journal_page_last     o326
_journal_paper_category     QO
_journal_paper_doi     10.1107/S1600536812000177
_journal_coeditor_code     IS5044
_publ_contact_author_name
;
Mehmet Akkurt
;
_publ_contact_author_address
; Department of Physics,
  Faculty of Sciences,
  Erciyes University,
  38039 Kayseri,
  Turkey
;
_publ_contact_author_email     'akkurt@erciyes.edu.tr'
_publ_contact_author_fax     '+90-352-4374933'
_publ_contact_author_phone     '+90-352-4374901 extra 33106'
_publ_section_title
;
<i>N</i>-Ethyl-<i>N</i>-(4-methylphenyl)benzenesulfonamide
;
loop_
    _publ_author_name
    _publ_author_footnote
    _publ_author_address
    'Muhammad Akhyar Farrukh'
                'Additional correspondence author, e-mail: akhyar100@gmail.com.'
;
Department of Chemistry,
Government College University,
Lahore 54000,
Pakistan
;
    'Komal Faryal' .
;
Department of Chemistry,
Government College University,
Lahore 54000,
Pakistan
;
    'Maymoona Mahboob' .
;
Department of Chemistry,
Government College University,
Lahore 54000,
Pakistan
;
    'Fahim Ashraf Qureshi' .
;
Department of Chemistry,
Government College University,
Lahore 54000,
Pakistan
;
    'Mehmet Akkurt' .
;
  Department of Physics,
  Faculty of Sciences,
  Erciyes University,
  38039 Kayseri,
  Turkey
;
data_I
_chemical_name_systematic
;
<i>N</i>-Ethyl-<i>N</i>-(4-methylphenyl)benzenesulfonamide
;
_chemical_name_common     ?
_chemical_formula_moiety     'C15 H17 N O2 S'
_chemical_formula_sum     'C15 H17 N O2 S'
_chemical_formula_structural     ?
_chemical_formula_iupac     'C15 H17 N O2 S'
_chemical_formula_weight     275.37
_chemical_melting_point     ?
_symmetry_cell_setting     orthorhombic
_symmetry_space_group_name_H-M     'P b c a'
_symmetry_space_group_name_Hall     '-P 2ac 2ab'
loop_
    _symmetry_equiv_pos_site_id
    _symmetry_equiv_pos_as_xyz
    1 x,y,z
    2 1/2-x,-y,1/2+z
    3 1/2+x,1/2-y,-z
    4 -x,1/2+y,1/2-z
    5 -x,-y,-z
    6 1/2+x,y,1/2-z
    7 1/2-x,1/2+y,z
    8 x,1/2-y,1/2+z
_cell_length_a     15.6737(5)
_cell_length_b     8.2831(2)
_cell_length_c     22.3326(7)
_cell_angle_alpha     90
_cell_angle_beta     90
_cell_angle_gamma     90
_cell_volume     2899.37(15)
_cell_formula_units_Z     8
_cell_measurement_reflns_used     8605
_cell_measurement_theta_min     2.24
_cell_measurement_theta_max     27.75
_cell_measurement_temperature     296(2)
_cell_special_details
;
;
_exptl_crystal_description     prism
_exptl_crystal_colour     colourless
_exptl_crystal_size_max     0.20
_exptl_crystal_size_mid     0.19
_exptl_crystal_size_min     0.15
_exptl_crystal_size_rad     ?
_exptl_crystal_density_diffrn     1.262
_exptl_crystal_density_meas     ?
_exptl_crystal_density_method     'Not Measured'
_exptl_crystal_F_000     1168
_exptl_absorpt_coefficient_mu     0.221
_exptl_absorpt_correction_type     none
_exptl_absorpt_process_details     ?
_exptl_absorpt_correction_T_min     ?
_exptl_absorpt_correction_T_max     ?
_exptl_special_details
;
;
_diffrn_ambient_temperature     296(2)
_diffrn_radiation_type     'MoK\a'
_diffrn_radiation_wavelength     0.71073
_diffrn_radiation_source     'sealed tube'
_diffrn_radiation_monochromator     'graphite'
_diffrn_measurement_device_type     'Bruker APEXII CCD'
_diffrn_measurement_method     '\f and \w scans'
_diffrn_detector_area_resol_mean     ?
_diffrn_reflns_number     26615
_diffrn_reflns_av_R_equivalents     0.0237
_diffrn_reflns_av_sigmaI/netI     0.0175
_diffrn_reflns_theta_min     2.60
_diffrn_reflns_theta_max     28.29
_diffrn_reflns_theta_full     28.29
_diffrn_measured_fraction_theta_max     0.999
_diffrn_measured_fraction_theta_full     0.999
_diffrn_reflns_limit_h_min     -20
_diffrn_reflns_limit_h_max     20
_diffrn_reflns_limit_k_min     -11
_diffrn_reflns_limit_k_max     10
_diffrn_reflns_limit_l_min     -29
_diffrn_reflns_limit_l_max     28
_diffrn_reflns_reduction_process
;
;
_diffrn_standards_number     0
_diffrn_standards_interval_count     ?
_diffrn_standards_decay_%     ?
_refine_special_details
;
Refinement on <i>F</i>^2^ for ALL reflections except those flagged by the user
for potential systematic errors. Weighted <i>R</i>-factors <i>wR</i> and all
goodnesses of fit <i>S</i> are based on <i>F</i>^2^, conventional
<i>R</i>-factors <i>R</i> are based on <i>F</i>, with <i>F</i> set to zero for
negative <i>F</i>^2^. The observed criterion of <i>F</i>^2^ > \s(<i>F</i>^2^)
is used only for calculating -<i>R</i>-factor-obs <i>etc</i>. and is not
relevant to the choice of reflections for refinement. <i>R</i>-factors based
on <i>F</i>^2^ are statistically about twice as large as those based on
<i>F</i>, and <i>R</i>-factors based on ALL data will be even larger.
;
_reflns_number_total     3592
_reflns_number_gt     2558
_reflns_threshold_expression     I>2\s(I)
_refine_ls_structure_factor_coef     Fsqd
_refine_ls_matrix_type     full
_refine_ls_R_factor_all     0.0654
_refine_ls_R_factor_gt     0.0435
_refine_ls_wR_factor_gt     0.1166
_refine_ls_wR_factor_ref     0.1363
_refine_ls_goodness_of_fit_ref     1.024
_refine_ls_restrained_S_all     1.024
_refine_ls_number_reflns     3592
_refine_ls_number_parameters     174
_refine_ls_number_restraints     0
_refine_ls_number_constraints     ?
_refine_ls_hydrogen_treatment     constr
_refine_ls_weighting_scheme     calc
_refine_ls_weighting_details
         'calc w=1/[\s^2^(Fo^2^)+(0.0634P)^2^+0.8829P] where P=(Fo^2^+2Fc^2^)/3'
_atom_sites_solution_hydrogens     geom
_atom_sites_solution_primary     direct
_atom_sites_solution_secondary     difmap
_refine_ls_shift/su_max     0.001
_refine_ls_shift/su_mean     0.000
_refine_diff_density_max     0.209
_refine_diff_density_min     -0.374
_refine_ls_extinction_method     'none'
_refine_ls_abs_structure_details     ?
_refine_ls_abs_structure_Flack     .
loop_
    _atom_type_symbol
    _atom_type_description
    _atom_type_scat_dispersion_real
    _atom_type_scat_dispersion_imag
    _atom_type_scat_source
    C C 0.0033 0.0016 ' International Tables Vol C Tables 4.2.6.8 and 6.1.1.4'
    H H 0.0000 0.0000 ' International Tables Vol C Tables 4.2.6.8 and 6.1.1.4'
    N N 0.0061 0.0033 ' International Tables Vol C Tables 4.2.6.8 and 6.1.1.4'
    O O 0.0106 0.0060 ' International Tables Vol C Tables 4.2.6.8 and 6.1.1.4'
    S S 0.1246 0.1234 ' International Tables Vol C Tables 4.2.6.8 and 6.1.1.4'
_computing_data_collection     'APEX2 (Bruker, 2007)'
_computing_cell_refinement     'SAINT (Bruker, 2007)'
_computing_data_reduction     'SAINT (Bruker, 2007'
_computing_structure_solution     'SHELXS97 (Sheldrick, 2008)'
_computing_structure_refinement     'SHELXL97 (Sheldrick, 2008)'
_computing_molecular_graphics     'ORTEP-3 for Windows (Farrugia, 1997)'
_computing_publication_material
                                'WinGX (Farrugia, 1999) and PLATON (Spek, 2009)'
loop_
    _atom_site_type_symbol
    _atom_site_label
    _atom_site_fract_x
    _atom_site_fract_y
    _atom_site_fract_z
    _atom_site_U_iso_or_equiv
    _atom_site_thermal_displace_type
    _atom_site_calc_flag
    _atom_site_refinement_flags
    _atom_site_occupancy
    _atom_site_disorder_assembly
    _atom_site_disorder_group
    S S1 0.99560(3) 0.12782(6) 0.34475(2) 0.0552(2) Uani d . 1.000 . .
    O O1 0.99210(11) -0.01640(16) 0.37951(7) 0.0776(6) Uani d . 1.000 . .
    O O2 1.07355(8) 0.1734(2) 0.31684(8) 0.0823(6) Uani d . 1.000 . .
    N N1 0.96703(9) 0.27682(16) 0.38880(7) 0.0493(4) Uani d . 1.000 . .
    C C1 0.69051(18) 0.1542(4) 0.55144(12) 0.1005(11) Uani d . 1.000 . .
    C C2 0.76285(14) 0.1879(3) 0.50850(9) 0.0639(7) Uani d . 1.000 . .
    C C3 0.84503(14) 0.1397(2) 0.52122(9) 0.0638(7) Uani d . 1.000 . .
    C C4 0.91137(12) 0.1692(2) 0.48250(8) 0.0535(6) Uani d . 1.000 . .
    C C5 0.89614(10) 0.24632(18) 0.42854(8) 0.0453(5) Uani d . 1.000 . .
    C C6 0.81402(11) 0.2959(2) 0.41530(9) 0.0568(6) Uani d . 1.000 . .
    C C7 0.74880(12) 0.2675(3) 0.45512(9) 0.0641(7) Uani d . 1.000 . .
    C C8 0.97391(15) 0.4412(2) 0.36295(9) 0.0634(6) Uani d . 1.000 . .
    C C9 0.97675(16) 0.5671(2) 0.41062(11) 0.0748(8) Uani d . 1.000 . .
    C C10 0.91654(11) 0.11661(19) 0.28917(8) 0.0486(5) Uani d . 1.000 . .
    C C11 0.92329(12) 0.2099(2) 0.23824(8) 0.0581(6) Uani d . 1.000 . .
    C C12 0.85857(16) 0.2085(3) 0.19712(10) 0.0785(9) Uani d . 1.000 . .
    C C13 0.78769(16) 0.1158(4) 0.20632(12) 0.0901(10) Uani d . 1.000 . .
    C C14 0.78161(17) 0.0215(4) 0.25675(13) 0.0975(10) Uani d . 1.000 . .
    C C15 0.84602(15) 0.0210(3) 0.29854(10) 0.0759(8) Uani d . 1.000 . .
    H H1A 0.64400 0.22620 0.54320 0.1510 Uiso c R 1.000 . .
    H H1B 0.70980 0.17040 0.59180 0.1510 Uiso c R 1.000 . .
    H H1C 0.67180 0.04460 0.54660 0.1510 Uiso c R 1.000 . .
    H H3 0.85590 0.08580 0.55700 0.0770 Uiso c R 1.000 . .
    H H4 0.96650 0.13750 0.49250 0.0640 Uiso c R 1.000 . .
    H H6 0.80290 0.34860 0.37940 0.0680 Uiso c R 1.000 . .
    H H7 0.69400 0.30280 0.44590 0.0770 Uiso c R 1.000 . .
    H H8A 0.92540 0.46110 0.33700 0.0760 Uiso c R 1.000 . .
    H H8B 1.02520 0.44810 0.33880 0.0760 Uiso c R 1.000 . .
    H H9A 0.92480 0.56410 0.43330 0.1120 Uiso c R 1.000 . .
    H H9B 0.98310 0.67160 0.39260 0.1120 Uiso c R 1.000 . .
    H H9C 1.02420 0.54670 0.43670 0.1120 Uiso c R 1.000 . .
    H H11 0.97140 0.27330 0.23190 0.0700 Uiso c R 1.000 . .
    H H12 0.86290 0.27110 0.16270 0.0940 Uiso c R 1.000 . .
    H H13 0.74360 0.11660 0.17850 0.1080 Uiso c R 1.000 . .
    H H14 0.73360 -0.04250 0.26270 0.1170 Uiso c R 1.000 . .
    H H15 0.84200 -0.04300 0.33260 0.0910 Uiso c R 1.000 . .
loop_
    _atom_site_aniso_label
    _atom_site_aniso_U_11
    _atom_site_aniso_U_22
    _atom_site_aniso_U_33
    _atom_site_aniso_U_12
    _atom_site_aniso_U_13
    _atom_site_aniso_U_23
    S1 0.0479(3) 0.0516(3) 0.0661(3) 0.0083(2) -0.0039(2) -0.0070(2)
    O1 0.1042(12) 0.0495(7) 0.0790(10) 0.0247(7) -0.0153(8) -0.0011(7)
    O2 0.0418(7) 0.1055(12) 0.0996(11) 0.0043(7) 0.0069(8) -0.0201(10)
    N1 0.0498(8) 0.0415(7) 0.0567(8) -0.0032(6) -0.0028(7) -0.0023(6)
    C1 0.0921(19) 0.125(2) 0.0843(17) -0.0261(16) 0.0305(15) -0.0100(16)
    C2 0.0706(13) 0.0640(11) 0.0571(11) -0.0154(9) 0.0070(10) -0.0114(9)
    C3 0.0817(14) 0.0591(11) 0.0505(10) -0.0076(9) -0.0047(10) 0.0046(8)
    C4 0.0569(10) 0.0487(9) 0.0550(10) -0.0009(7) -0.0140(8) 0.0004(8)
    C5 0.0460(8) 0.0370(7) 0.0528(9) -0.0030(6) -0.0055(7) -0.0031(6)
    C6 0.0520(10) 0.0608(10) 0.0575(10) 0.0024(8) -0.0085(8) 0.0065(8)
    C7 0.0475(9) 0.0712(12) 0.0736(13) 0.0002(9) -0.0037(9) -0.0068(10)
    C8 0.0719(12) 0.0460(9) 0.0724(12) -0.0116(8) 0.0050(10) 0.0038(9)
    C9 0.0884(15) 0.0459(10) 0.0902(15) -0.0077(10) 0.0048(13) -0.0074(10)
    C10 0.0463(8) 0.0466(8) 0.0529(9) 0.0011(7) 0.0031(7) -0.0073(7)
    C11 0.0565(10) 0.0588(10) 0.0591(11) 0.0046(8) 0.0087(9) -0.0019(9)
    C12 0.0863(16) 0.0874(16) 0.0619(13) 0.0235(13) -0.0069(12) -0.0038(11)
    C13 0.0702(15) 0.125(2) 0.0750(16) 0.0118(15) -0.0198(12) -0.0314(16)
    C14 0.0711(15) 0.128(2) 0.0934(18) -0.0409(15) -0.0007(13) -0.0304(18)
    C15 0.0788(14) 0.0820(14) 0.0668(12) -0.0338(12) 0.0015(11) -0.0052(11)
_geom_special_details
;
Bond distances, angles <i>etc</i>. have been calculated using the rounded
fractional coordinates. All su's are estimated from the variances of the
(full) variance-covariance matrix. The cell e.s.d.'s are taken into account in
the estimation of distances, angles and torsion angles
;
loop_
    _geom_bond_atom_site_label_1
    _geom_bond_atom_site_label_2
    _geom_bond_site_symmetry_1
    _geom_bond_site_symmetry_2
    _geom_bond_distance
    _geom_bond_publ_flag
    S1 O1 . . 1.4257(15) no
    S1 O2 . . 1.4226(15) no
    S1 N1 . . 1.6406(15) no
    S1 C10 . . 1.7564(18) no
    N1 C5 . . 1.444(2) no
    N1 C8 . . 1.483(2) no
    C1 C2 . . 1.511(4) no
    C2 C3 . . 1.378(3) no
    C2 C7 . . 1.380(3) no
    C3 C4 . . 1.374(3) no
    C4 C5 . . 1.385(2) no
    C5 C6 . . 1.383(2) no
    C6 C7 . . 1.375(3) no
    C8 C9 . . 1.491(3) no
    C10 C11 . . 1.379(2) no
    C10 C15 . . 1.376(3) no
    C11 C12 . . 1.368(3) no
    C12 C13 . . 1.366(4) no
    C13 C14 . . 1.374(4) no
    C14 C15 . . 1.375(4) no
    C1 H1A . . 0.9600 no
    C1 H1B . . 0.9600 no
    C1 H1C . . 0.9600 no
    C3 H3 . . 0.9300 no
    C4 H4 . . 0.9300 no
    C6 H6 . . 0.9300 no
    C7 H7 . . 0.9300 no
    C8 H8A . . 0.9700 no
    C8 H8B . . 0.9700 no
    C9 H9A . . 0.9600 no
    C9 H9B . . 0.9600 no
    C9 H9C . . 0.9600 no
    C11 H11 . . 0.9300 no
    C12 H12 . . 0.9300 no
    C13 H13 . . 0.9300 no
    C14 H14 . . 0.9300 no
    C15 H15 . . 0.9300 no
loop_
    _geom_angle_atom_site_label_1
    _geom_angle_atom_site_label_2
    _geom_angle_atom_site_label_3
    _geom_angle_site_symmetry_1
    _geom_angle_site_symmetry_2
    _geom_angle_site_symmetry_3
    _geom_angle
    _geom_angle_publ_flag
    O1 S1 O2 . . . 119.60(10) no
    O1 S1 N1 . . . 107.06(8) no
    O1 S1 C10 . . . 108.26(9) no
    O2 S1 N1 . . . 107.31(9) no
    O2 S1 C10 . . . 108.08(9) no
    N1 S1 C10 . . . 105.72(8) no
    S1 N1 C5 . . . 116.54(11) no
    S1 N1 C8 . . . 115.94(12) no
    C5 N1 C8 . . . 117.12(14) no
    C1 C2 C3 . . . 121.1(2) no
    C1 C2 C7 . . . 121.1(2) no
    C3 C2 C7 . . . 117.75(19) no
    C2 C3 C4 . . . 121.73(18) no
    C3 C4 C5 . . . 119.95(17) no
    N1 C5 C4 . . . 118.87(15) no
    N1 C5 C6 . . . 122.18(16) no
    C4 C5 C6 . . . 118.91(16) no
    C5 C6 C7 . . . 120.18(18) no
    C2 C7 C6 . . . 121.45(18) no
    N1 C8 C9 . . . 111.50(16) no
    S1 C10 C11 . . . 119.94(13) no
    S1 C10 C15 . . . 119.33(15) no
    C11 C10 C15 . . . 120.64(18) no
    C10 C11 C12 . . . 119.46(18) no
    C11 C12 C13 . . . 120.5(2) no
    C12 C13 C14 . . . 120.0(2) no
    C13 C14 C15 . . . 120.5(3) no
    C10 C15 C14 . . . 119.0(2) no
    C2 C1 H1A . . . 109.00 no
    C2 C1 H1B . . . 109.00 no
    C2 C1 H1C . . . 109.00 no
    H1A C1 H1B . . . 109.00 no
    H1A C1 H1C . . . 110.00 no
    H1B C1 H1C . . . 110.00 no
    C2 C3 H3 . . . 119.00 no
    C4 C3 H3 . . . 119.00 no
    C3 C4 H4 . . . 120.00 no
    C5 C4 H4 . . . 120.00 no
    C5 C6 H6 . . . 120.00 no
    C7 C6 H6 . . . 120.00 no
    C2 C7 H7 . . . 119.00 no
    C6 C7 H7 . . . 119.00 no
    N1 C8 H8A . . . 109.00 no
    N1 C8 H8B . . . 109.00 no
    C9 C8 H8A . . . 109.00 no
    C9 C8 H8B . . . 109.00 no
    H8A C8 H8B . . . 108.00 no
    C8 C9 H9A . . . 109.00 no
    C8 C9 H9B . . . 110.00 no
    C8 C9 H9C . . . 109.00 no
    H9A C9 H9B . . . 109.00 no
    H9A C9 H9C . . . 109.00 no
    H9B C9 H9C . . . 109.00 no
    C10 C11 H11 . . . 120.00 no
    C12 C11 H11 . . . 120.00 no
    C11 C12 H12 . . . 120.00 no
    C13 C12 H12 . . . 120.00 no
    C12 C13 H13 . . . 120.00 no
    C14 C13 H13 . . . 120.00 no
    C13 C14 H14 . . . 120.00 no
    C15 C14 H14 . . . 120.00 no
    C10 C15 H15 . . . 120.00 no
    C14 C15 H15 . . . 121.00 no
loop_
    _geom_torsion_atom_site_label_1
    _geom_torsion_atom_site_label_2
    _geom_torsion_atom_site_label_3
    _geom_torsion_atom_site_label_4
    _geom_torsion_site_symmetry_1
    _geom_torsion_site_symmetry_2
    _geom_torsion_site_symmetry_3
    _geom_torsion_site_symmetry_4
    _geom_torsion
    _geom_torsion_publ_flag
    O1 S1 N1 C5 . . . . -41.37(15) no
    O2 S1 N1 C5 . . . . -170.93(13) no
    C10 S1 N1 C5 . . . . 73.90(14) no
    O1 S1 N1 C8 . . . . 174.57(14) no
    O2 S1 N1 C8 . . . . 45.02(16) no
    C10 S1 N1 C8 . . . . -70.16(15) no
    N1 S1 C10 C11 . . . . 87.16(15) no
    O1 S1 C10 C11 . . . . -158.39(14) no
    O2 S1 C10 C11 . . . . -27.48(17) no
    N1 S1 C10 C15 . . . . -89.31(17) no
    O1 S1 C10 C15 . . . . 25.14(19) no
    O2 S1 C10 C15 . . . . 156.05(17) no
    C5 N1 C8 C9 . . . . 56.2(2) no
    S1 N1 C5 C4 . . . . 83.55(17) no
    C8 N1 C5 C4 . . . . -132.82(17) no
    S1 N1 C5 C6 . . . . -98.45(17) no
    C8 N1 C5 C6 . . . . 45.2(2) no
    S1 N1 C8 C9 . . . . -159.94(15) no
    C1 C2 C3 C4 . . . . 179.8(2) no
    C7 C2 C3 C4 . . . . 0.1(3) no
    C3 C2 C7 C6 . . . . 1.0(3) no
    C1 C2 C7 C6 . . . . -178.8(2) no
    C2 C3 C4 C5 . . . . -1.3(3) no
    C3 C4 C5 N1 . . . . 179.61(15) no
    C3 C4 C5 C6 . . . . 1.5(2) no
    C4 C5 C6 C7 . . . . -0.5(3) no
    N1 C5 C6 C7 . . . . -178.50(17) no
    C5 C6 C7 C2 . . . . -0.8(3) no
    S1 C10 C11 C12 . . . . -175.60(16) no
    C15 C10 C11 C12 . . . . 0.8(3) no
    S1 C10 C15 C14 . . . . 175.5(2) no
    C11 C10 C15 C14 . . . . -0.9(3) no
    C10 C11 C12 C13 . . . . 0.1(3) no
    C11 C12 C13 C14 . . . . -0.9(4) no
    C12 C13 C14 C15 . . . . 0.8(5) no
    C13 C14 C15 C10 . . . . 0.2(4) no
loop_
    _geom_hbond_atom_site_label_D
    _geom_hbond_atom_site_label_H
    _geom_hbond_atom_site_label_A
    _geom_hbond_site_symmetry_A
    _geom_hbond_distance_DH
    _geom_hbond_distance_HA
    _geom_hbond_distance_DA
    _geom_hbond_angle_DHA
    _geom_hbond_publ_flag
    C8 H8B O2 . 0.97 2.45 2.902(2) 108 no
    C15 H15 O1 . 0.93 2.58 2.934(3) 103 no
