# Supplementary material for: N-Ethyl-N-(4-methyl­phen­yl)benzene­sulfonamide
Source: Acta Crystallogr Sect E Struct Rep Online. 2012 Jan 11;68(Pt 2):o326. doi: 10.1107/S1600536812000177 (PMC3275014; doi:10.1107/S1600536812000177)
Supplement: Supplementary file 2 [file e-68-0o326-Isup2.hkl]

# 
# h,k,l, Fc-squared, Fo-squared, sigma(Fo-squared) and status flag 
# 
data_I
_shelx_title ' MAF-4 in Pbca' 
_shelx_refln_list_code          4 
_shelx_F_calc_maximum      292.74 
_exptl_crystal_F_000      1168.00 
_reflns_d_resolution_high  0.7499 
 
loop_ 
 _symmetry_equiv_pos_as_xyz 
 'x, y, z' 
 '-x+1/2, -y, z+1/2' 
 '-x, y+1/2, -z+1/2' 
 'x+1/2, -y+1/2, -z' 
 '-x, -y, -z' 
 'x-1/2, y, -z-1/2' 
 'x, -y-1/2, z-1/2' 
 '-x-1/2, y-1/2, z' 
 
_cell_length_a    15.6737 
_cell_length_b     8.2831 
_cell_length_c    22.3326 
_cell_angle_alpha  90.000 
_cell_angle_beta   90.000 
_cell_angle_gamma  90.000 
 
_shelx_F_squared_multiplier     1.000 
 
loop_ 
 _refln_index_h 
 _refln_index_k 
 _refln_index_l 
 _refln_F_squared_calc 
 _refln_F_squared_meas 
 _refln_F_squared_sigma 
 _refln_observed_status 
   2   0   0    24101.14    19285.92    365.98 o 
   4   0   0    32842.74    31006.33    264.71 o 
   6   0   0     3655.78     3242.56     32.90 o 
   8   0   0     2687.17     2465.14     30.75 o 
  10   0   0     3108.31     2957.80     37.34 o 
  12   0   0     5116.86     5021.40     60.77 o 
  14   0   0     1017.11      927.42     22.06 o 
  16   0   0       51.80       63.11      7.79 o 
  18   0   0       32.66       28.97      6.99 o 
  20   0   0       24.18       16.74      7.53 o 
   2   1   0    42272.55    37323.16   1270.35 o 
   4   1   0      597.08      553.55      4.61 o 
   6   1   0       83.00       85.99      2.40 o 
   8   1   0        6.08        0.67      1.25 o 
  10   1   0      787.15      862.91     10.13 o 
  12   1   0      351.36      382.39      7.22 o 
  14   1   0      614.18      664.78     11.50 o 
  16   1   0        7.54        6.80      3.86 o 
  18   1   0       10.26       11.72      4.46 o 
  20   1   0       10.56       13.08      5.13 o 
   0   2   0    13807.73    13958.53    151.37 o 
   2   2   0     3290.97     3224.95     19.96 o 
   4   2   0     5002.05     5145.47     32.74 o 
   6   2   0     9551.72    10086.99     67.71 o 
   8   2   0      587.76      572.30      6.55 o 
  10   2   0       85.50       80.09      4.52 o 
  12   2   0      285.38      281.82      6.35 o 
  14   2   0      338.07      343.39     11.24 o 
  16   2   0      112.72       95.68      6.18 o 
  18   2   0      100.63      130.06      7.49 o 
  20   2   0        3.32        8.81      5.81 o 
   2   3   0     1032.32     1175.85      9.49 o 
   4   3   0      973.10     1065.47      8.31 o 
   6   3   0       10.14       17.47      1.33 o 
   8   3   0       68.96       42.57      2.31 o 
  10   3   0       13.18       10.76      2.20 o 
  12   3   0      175.53      153.36      5.16 o 
  14   3   0      210.82      222.54      7.13 o 
  16   3   0       95.00       72.18      5.51 o 
  18   3   0       22.75       34.36      5.99 o 
  20   3   0       32.98       39.01      7.05 o 
   0   4   0        5.30       -0.61      1.94 o 
   2   4   0     1098.52     1032.46     10.23 o 
   4   4   0      559.24      477.28      5.40 o 
   6   4   0      918.97      868.68      8.99 o 
   8   4   0        3.30        2.23      1.33 o 
  10   4   0     1473.49     1437.51     14.67 o 
  12   4   0      867.01      810.11      9.77 o 
  14   4   0     1096.91     1101.17     13.69 o 
  16   4   0      132.91      135.72     10.21 o 
  18   4   0       87.03       91.38      7.88 o 
   2   5   0      165.74      167.49      3.21 o 
   4   5   0       71.18       63.77      2.21 o 
   6   5   0        9.11        3.94      1.56 o 
   8   5   0       13.44       18.58      1.74 o 
  10   5   0        0.37        0.38      1.95 o 
  12   5   0        1.11       -2.78      2.78 o 
  14   5   0       78.47       73.60      4.81 o 
  16   5   0       58.86       59.70      6.25 o 
  18   5   0        4.33        3.04      7.61 o 
   0   6   0      215.07      205.13      9.76 o 
   2   6   0       59.78       65.24      3.28 o 
   4   6   0       11.17       13.98      4.67 o 
   6   6   0      134.40      128.31      3.87 o 
   8   6   0       72.63       65.61      3.30 o 
  10   6   0       37.22       42.35      3.54 o 
  12   6   0      162.70      185.65      7.58 o 
  14   6   0      329.91      315.96      9.17 o 
  16   6   0       14.94       17.23      5.62 o 
   2   7   0      105.27       93.50      5.93 o 
   4   7   0      405.70      420.84      6.66 o 
   6   7   0        6.02        0.11      2.53 o 
   8   7   0        7.58        9.55      3.07 o 
  10   7   0       48.01       44.84      4.12 o 
  12   7   0      181.33      182.26     10.66 o 
  14   7   0       11.76       10.37      4.89 o 
  16   7   0       58.50       81.89     19.02 o 
   0   8   0      507.68      513.59     22.07 o 
   2   8   0      390.67      351.45      9.52 o 
   4   8   0      102.96       92.54      5.62 o 
   6   8   0      256.59      265.06      5.77 o 
   8   8   0      503.68      473.94      8.89 o 
  10   8   0      323.80      320.18      8.00 o 
  12   8   0      113.98      113.11      5.81 o 
  14   8   0      108.02      136.49      8.14 o 
   2   9   0       37.72       36.37      3.73 o 
   4   9   0        8.95        3.94      4.01 o 
   6   9   0       27.49       33.13      5.84 o 
   8   9   0        0.25        1.11      3.18 o 
  10   9   0        1.36       -0.88      3.14 o 
  12   9   0        1.33        7.21      4.93 o 
   0  10   0       15.71        6.09      9.89 o 
   2  10   0       26.58       19.02     10.65 o 
   4  10   0        0.05       -2.28      8.37 o 
   6  10   0        3.49       -3.02      4.30 o 
   8  10   0       16.80        6.85      3.87 o 
   1   1   1     2673.65     2733.81     61.33 o 
   2   1   1     5587.70     5435.66     37.65 o 
   3   1   1      265.51      283.22      1.85 o 
   4   1   1     4792.12     4911.15     22.19 o 
   5   1   1      104.70      112.14      1.45 o 
   6   1   1       53.90       60.54      1.21 o 
   7   1   1     1489.70     1548.85      9.11 o 
   8   1   1      358.13      391.04      3.72 o 
   9   1   1      593.94      589.08      5.45 o 
  10   1   1      120.86      111.60      2.65 o 
  11   1   1      413.71      402.17      4.93 o 
  12   1   1       26.36       32.06      2.16 o 
  13   1   1     1169.25     1145.62      9.78 o 
  14   1   1      172.88      203.91      4.97 o 
  15   1   1       85.56       84.40      4.16 o 
  16   1   1       84.56       60.07      3.78 o 
  17   1   1       48.28       48.66      3.78 o 
  18   1   1        1.67        1.76      2.91 o 
  19   1   1       31.94       38.04      3.92 o 
  20   1   1       15.40       16.68      3.69 o 
   0   2   1    32400.94    29516.72    275.63 o 
   1   2   1     3751.63     3990.66     20.07 o 
   2   2   1     8208.44     7897.20     34.83 o 
   3   2   1      329.37      366.64      2.20 o 
   4   2   1     1398.58     1288.65      6.14 o 
   5   2   1      163.46      153.74      1.54 o 
   6   2   1      143.86      207.48      2.78 o 
   7   2   1       20.63       37.95      1.25 o 
   8   2   1      505.81      428.46      3.89 o 
   9   2   1       28.64       32.53      1.44 o 
  10   2   1     1522.92     1539.14     10.47 o 
  11   2   1        0.48       -1.28      1.28 o 
  12   2   1     1975.99     1920.53     14.99 o 
  13   2   1      158.01      178.59      4.09 o 
  14   2   1     1746.22     1744.58     14.87 o 
  15   2   1      124.07      119.82      4.59 o 
  16   2   1      110.46      101.93      4.39 o 
  17   2   1        0.21       -2.75      2.76 o 
  18   2   1       59.85       75.68      4.39 o 
  19   2   1        1.38        3.51      3.17 o 
  20   2   1        6.94        4.40      4.05 o 
   1   3   1     1943.97     1855.42     10.88 o 
   2   3   1      104.92       91.76      1.33 o 
   3   3   1      909.73      843.89      4.38 o 
   4   3   1      207.53      234.61      1.93 o 
   5   3   1     1263.40     1363.02      7.09 o 
   6   3   1      139.38      153.54      2.00 o 
   7   3   1       13.88       17.03      1.12 o 
   8   3   1       68.18       83.98      2.01 o 
   9   3   1      309.30      340.84      4.10 o 
  10   3   1       11.25       18.73      1.60 o 
  11   3   1       85.95       84.73      2.70 o 
  12   3   1      103.98       96.98      3.07 o 
  13   3   1      835.09      838.55      8.47 o 
  14   3   1       20.65       32.43      2.71 o 
  15   3   1        1.00        5.71      2.61 o 
  16   3   1       26.99       26.79      3.21 o 
  17   3   1        9.71       11.63      2.98 o 
  18   3   1        1.27        2.51      3.50 o 
  19   3   1        7.43        5.26      3.85 o 
  20   3   1        0.01       -3.82      3.82 o 
   0   4   1      578.38      616.04     10.32 o 
   1   4   1       37.18       35.36      2.13 o 
   2   4   1     2366.47     2524.33     15.91 o 
   3   4   1       37.26       38.47      1.19 o 
   4   4   1      285.92      282.27      2.49 o 
   5   4   1        8.97       10.69      0.70 o 
   6   4   1      247.42      245.85      2.96 o 
   7   4   1      431.59      466.10      4.15 o 
   8   4   1        0.74       -0.91      0.91 o 
   9   4   1        2.77        0.61      1.18 o 
  10   4   1        5.62        0.59      1.45 o 
  11   4   1        2.73        2.07      1.49 o 
  12   4   1      108.08      114.34      3.07 o 
  13   4   1        7.45        5.91      1.86 o 
  14   4   1      211.85      218.38      4.43 o 
  15   4   1       12.58       11.11      2.76 o 
  16   4   1       21.05       17.51      3.04 o 
  17   4   1       19.89       20.66      3.52 o 
  18   4   1        6.60        7.77      3.86 o 
  19   4   1        0.26       -0.51      4.31 o 
   1   5   1       35.26       34.70      1.33 o 
   2   5   1       10.86        8.52      1.06 o 
   3   5   1       19.22       16.90      1.12 o 
   4   5   1      236.89      236.30      2.78 o 
   5   5   1      195.57      197.08      2.63 o 
   6   5   1      406.23      457.11      3.65 o 
   7   5   1      226.92      237.43      2.77 o 
   8   5   1       30.98       31.44      1.40 o 
   9   5   1       61.72       61.99      2.11 o 
  10   5   1        1.48        0.40      1.39 o 
  11   5   1       42.55       32.46      2.05 o 
  12   5   1      154.93      158.14      3.87 o 
  13   5   1       21.06       26.65      2.46 o 
  14   5   1       15.88       17.97      2.58 o 
  15   5   1       26.87       30.54      3.35 o 
  16   5   1        4.09        8.53      3.35 o 
  17   5   1        5.47        6.71      4.12 o 
  18   5   1       24.68       21.95      5.20 o 
   0   6   1     1998.89     1883.22     20.28 o 
   1   6   1      282.65      293.95      3.18 o 
   2   6   1     1966.47     2038.90     14.53 o 
   3   6   1      154.08      149.06      2.65 o 
   4   6   1     2455.65     2435.94     17.18 o 
   5   6   1       22.54       18.21      1.34 o 
   6   6   1      842.80      833.78      6.71 o 
   7   6   1      497.06      506.92      5.27 o 
   8   6   1      445.41      402.79      4.87 o 
   9   6   1       84.79       83.77      2.74 o 
  10   6   1      621.37      603.91      6.75 o 
  11   6   1       51.44       53.33      3.03 o 
  12   6   1      105.86      112.37      3.87 o 
  13   6   1       41.94       45.13      3.52 o 
  14   6   1       12.69       16.00      3.08 o 
  15   6   1        9.51        5.09      3.23 o 
  16   6   1       57.10       59.59      4.49 o 
  17   6   1       27.37       26.05      5.13 o 
   1   7   1     2128.03     2107.42     14.12 o 
   2   7   1       16.64       12.99      1.44 o 
   3   7   1      586.98      555.12      5.84 o 
   4   7   1        2.46       -0.78      1.94 o 
   5   7   1      640.84      574.71      6.27 o 
   6   7   1      215.55      218.00      3.82 o 
   7   7   1      462.64      446.23      7.69 o 
   8   7   1      109.97      110.68      4.06 o 
   9   7   1       41.15       37.55      3.15 o 
  10   7   1      111.75      105.29      3.71 o 
  11   7   1       70.80       68.22      3.31 o 
  12   7   1       93.18       99.30      3.94 o 
  13   7   1       34.53       41.24      3.26 o 
  14   7   1        9.20        7.73      3.35 o 
  15   7   1        6.61        6.48      3.46 o 
  16   7   1        6.99        2.98      3.83 o 
   0   8   1        0.58        3.66      2.10 o 
   1   8   1      125.34      114.37      5.99 o 
   2   8   1        8.83       17.86      2.38 o 
   3   8   1        1.41        3.69      2.18 o 
   4   8   1       31.60       24.16      2.29 o 
   5   8   1        4.34        2.57      1.80 o 
   6   8   1       39.97       26.22      1.88 o 
   7   8   1        1.72        2.18      1.84 o 
   8   8   1        1.56       -2.36      2.36 o 
   9   8   1        3.41        6.13      2.17 o 
  10   8   1        1.35        0.32      2.18 o 
  11   8   1       10.40        8.30      2.41 o 
  12   8   1        0.15       -2.37      2.37 o 
  13   8   1        0.76       -1.72      2.85 o 
  14   8   1        1.77       -2.45      3.27 o 
   1   9   1       44.02       47.63      9.55 o 
   2   9   1       79.03       88.74      5.96 o 
   3   9   1      117.04      118.15      6.26 o 
   4   9   1       62.78       69.61      3.96 o 
   5   9   1       78.46       87.51      3.79 o 
   6   9   1        2.97        5.50      2.04 o 
   7   9   1      117.27      134.33      3.87 o 
   8   9   1        1.80       -0.18      1.96 o 
   9   9   1       36.56       42.77      3.15 o 
  10   9   1        1.09       -1.70      2.19 o 
  11   9   1       15.70       15.56      2.64 o 
  12   9   1        0.55        1.49      2.53 o 
   0  10   1       80.38       89.09      9.40 o 
   1  10   1       12.20        6.47      4.63 o 
   2  10   1       33.09       29.69      8.07 o 
   3  10   1        0.24       -0.25      5.27 o 
   4  10   1        6.31        3.56      3.28 o 
   5  10   1       47.63       50.58      2.61 o 
   6  10   1       13.78       20.50      2.44 o 
   7  10   1        0.55       -1.52      2.33 o 
   8  10   1       25.70       26.98      3.07 o 
   1  11   1        0.24       -0.52      5.81 o 
   2   0   2     9711.53     9608.88    188.69 o 
   3   0   2     5528.53     5987.76     43.05 o 
   4   0   2       65.37       83.38      2.09 o 
   5   0   2     6669.23     7033.36     47.67 o 
   6   0   2       54.83       81.24      1.92 o 
   7   0   2     3724.97     3972.34     26.82 o 
   8   0   2      352.55      484.84      6.61 o 
   9   0   2     3183.17     3339.21     30.10 o 
  10   0   2      345.47      293.31      5.73 o 
  11   0   2     2290.77     2433.85     22.93 o 
  12   0   2       42.03       31.11      6.81 o 
  13   0   2     2388.80     2411.12     23.71 o 
  14   0   2     2799.58     2751.12     32.81 o 
  15   0   2       24.95       38.80      9.13 o 
  16   0   2        0.02       -0.57      3.80 o 
  17   0   2       25.53       30.35      4.84 o 
  18   0   2       35.21       49.45      5.60 o 
  19   0   2        0.10        1.23      4.54 o 
  20   0   2       38.94       45.40      6.16 o 
   1   1   2    32631.95    30033.70    213.47 o 
   2   1   2        0.51        1.24      0.25 o 
   3   1   2     5864.41     5895.18     25.59 o 
   4   1   2      709.97      801.12      4.50 o 
   5   1   2     2393.02     2493.28     12.71 o 
   6   1   2      301.21      300.74      2.51 o 
   7   1   2       25.96       37.52      1.27 o 
   8   1   2       91.51       91.84      2.78 o 
   9   1   2      491.05      456.71      4.64 o 
  10   1   2       49.44       38.13      1.79 o 
  11   1   2     2396.56     2342.63     15.72 o 
  12   1   2        5.30        4.20      1.79 o 
  13   1   2       64.92       47.64      2.69 o 
  14   1   2       10.63       10.33      2.67 o 
  15   1   2       69.88       68.51      3.92 o 
  16   1   2      110.39       95.86      4.37 o 
  17   1   2       63.99       57.77      3.89 o 
  18   1   2        4.33        8.34      3.08 o 
  19   1   2        3.02        6.19      3.35 o 
  20   1   2        2.29        3.18      3.35 o 
   0   2   2    12753.92    12843.96     91.44 o 
   1   2   2        0.05       -0.08      0.54 o 
   2   2   2    16047.66    16263.09     72.55 o 
   3   2   2     1390.86     1534.29      7.61 o 
   4   2   2     1485.62     1550.82      7.60 o 
   5   2   2      152.81      185.73      1.66 o 
   6   2   2      250.93      261.47      2.49 o 
   7   2   2      268.66      300.03      2.73 o 
   8   2   2      453.82      457.29      3.91 o 
   9   2   2      127.79      130.57      2.50 o 
  10   2   2        0.39       -1.13      1.13 o 
  11   2   2       97.95       98.17      2.58 o 
  12   2   2        6.42       -1.15      1.74 o 
  13   2   2       67.04       67.43      2.73 o 
  14   2   2      332.84      345.79      6.13 o 
  15   2   2      316.40      310.68      6.53 o 
  16   2   2       24.59       20.05      3.06 o 
  17   2   2       38.58       25.94      3.33 o 
  18   2   2        0.51        0.64      2.98 o 
  19   2   2       33.52       36.99      3.85 o 
  20   2   2       30.53       30.03      4.64 o 
   1   3   2       19.52        4.52      0.99 o 
   2   3   2      420.70      520.29      3.19 o 
   3   3   2      785.08      736.94      3.89 o 
   4   3   2       12.65       19.34      0.70 o 
   5   3   2      360.23      366.03      2.66 o 
   6   3   2      992.25     1122.25      7.04 o 
   7   3   2      970.10      995.47      6.35 o 
   8   3   2      546.25      582.50      4.60 o 
   9   3   2      342.37      340.76      3.86 o 
  10   3   2       80.92       81.18      2.48 o 
  11   3   2      298.17      267.58      4.18 o 
  12   3   2      214.19      207.78      4.09 o 
  13   3   2      807.50      765.73      8.10 o 
  14   3   2       98.22      106.65      3.71 o 
  15   3   2      326.08      342.14      6.81 o 
  16   3   2        1.65        4.19      2.41 o 
  17   3   2       71.19       77.11      5.00 o 
  18   3   2        0.02        3.07      3.56 o 
  19   3   2       15.96       18.89      4.23 o 
  20   3   2        0.80       -1.87      3.86 o 
   0   4   2      168.52      184.64      8.82 o 
   1   4   2     1940.18     2067.17     15.01 o 
   2   4   2      748.85      795.81      5.91 o 
   3   4   2        8.69        2.98      0.71 o 
   4   4   2     1944.52     2103.52     11.51 o 
   5   4   2       79.67       82.09      1.24 o 
   6   4   2      320.28      385.82      3.90 o 
   7   4   2       20.76       19.94      1.09 o 
   8   4   2      455.55      444.30      4.08 o 
   9   4   2        2.95        0.29      1.15 o 
  10   4   2      461.69      443.74      4.67 o 
  11   4   2        0.12       -1.50      1.50 o 
  12   4   2      260.03      256.40      4.47 o 
  13   4   2        1.10       -1.79      1.79 o 
  14   4   2       18.93       13.92      2.35 o 
  15   4   2       94.86       91.68      4.37 o 
  16   4   2       97.36       92.55      5.26 o 
  17   4   2       65.32       78.49      5.06 o 
  18   4   2        2.28        4.05      3.45 o 
  19   4   2       41.80       42.29      5.21 o 
   1   5   2     1122.97      990.32      7.62 o 
   2   5   2      426.39      449.78      4.42 o 
   3   5   2     1430.40     1408.43     10.01 o 
   4   5   2       13.87       12.81      0.92 o 
   5   5   2      905.07      774.72      5.73 o 
   6   5   2       11.56        7.40      1.01 o 
   7   5   2      404.35      394.69      3.59 o 
   8   5   2       33.42       33.36      2.04 o 
   9   5   2      478.92      466.67      4.87 o 
  10   5   2        3.92        4.16      1.47 o 
  11   5   2      560.79      552.36      5.56 o 
  12   5   2      216.31      217.84      4.25 o 
  13   5   2      552.15      566.74      7.13 o 
  14   5   2       72.17       76.25      3.73 o 
  15   5   2      462.80      499.64      7.95 o 
  16   5   2        0.08       -2.20      3.53 o 
  17   5   2       98.84      113.05      6.23 o 
  18   5   2        2.64        2.49      5.00 o 
   0   6   2        0.23        0.89      3.08 o 
   1   6   2      167.92      179.06      2.62 o 
   2   6   2       35.78       27.09      1.88 o 
   3   6   2      310.04      297.57      4.04 o 
   4   6   2        6.95        1.71      2.19 o 
   5   6   2      422.65      413.30      4.17 o 
   6   6   2        4.37        1.09      1.93 o 
   7   6   2       33.73       21.84      1.71 o 
   8   6   2       54.39       47.17      2.15 o 
   9   6   2       46.98       34.71      2.16 o 
  10   6   2        5.04       -1.13      1.98 o 
  11   6   2       65.85       66.98      3.11 o 
  12   6   2        7.12        3.35      2.27 o 
  13   6   2      126.14      142.38      5.64 o 
  14   6   2        0.19        0.17      2.85 o 
  15   6   2        3.96        6.03      3.22 o 
  16   6   2        4.37        5.77      3.78 o 
  17   6   2        3.52        1.21      3.87 o 
   1   7   2      700.08      716.01      7.37 o 
   2   7   2       19.33       17.17      1.47 o 
   3   7   2      648.95      676.11      6.74 o 
   4   7   2       98.57       96.22      2.81 o 
   5   7   2      161.24      171.08      4.37 o 
   6   7   2       53.08       52.92      2.30 o 
   7   7   2      333.35      322.46      4.94 o 
   8   7   2      117.56      124.44      3.72 o 
   9   7   2      418.23      406.43      6.06 o 
  10   7   2       13.02       15.77      2.45 o 
  11   7   2      130.84      125.80      5.37 o 
  12   7   2        0.34       -2.27      2.27 o 
  13   7   2       30.26       32.53      3.41 o 
  14   7   2       13.52       12.83      3.39 o 
  15   7   2        4.75        8.30      3.90 o 
  16   7   2       23.35       30.20      4.52 o 
   0   8   2      133.88      136.48      5.31 o 
   1   8   2        9.76        4.27      2.43 o 
   2   8   2       42.59       48.97      2.28 o 
   3   8   2       38.32       35.36      2.30 o 
   4   8   2      153.96      148.05      3.44 o 
   5   8   2        0.00       -1.68      1.68 o 
   6   8   2       12.50       12.53      1.76 o 
   7   8   2      108.61      115.16      3.37 o 
   8   8   2       11.19        7.74      2.34 o 
   9   8   2        1.03       -1.94      1.94 o 
  10   8   2       58.61       50.28      3.05 o 
  11   8   2        0.66        1.24      2.34 o 
  12   8   2       18.24       21.43      2.69 o 
  13   8   2        9.78        9.40      3.12 o 
  14   8   2       25.71       30.19      3.97 o 
   1   9   2      169.77      160.86      5.34 o 
   2   9   2       14.15       14.73      3.08 o 
   3   9   2       75.88       74.59      3.82 o 
   4   9   2        9.92       19.07      2.32 o 
   5   9   2        8.94        5.35      2.10 o 
   6   9   2       23.19       22.77      2.07 o 
   7   9   2       55.79       49.00      2.67 o 
   8   9   2        2.89        5.55      2.28 o 
   9   9   2       81.60       86.71      3.49 o 
  10   9   2        0.00        0.82      2.23 o 
  11   9   2       28.30       34.34      2.77 o 
  12   9   2        1.66        1.99      2.58 o 
   0  10   2       51.17       47.49      8.61 o 
   1  10   2        0.59       -0.41      4.72 o 
   2  10   2        5.25        4.10      5.41 o 
   3  10   2       13.91       10.53      3.14 o 
   4  10   2       52.17       41.95      3.21 o 
   5  10   2        5.27        1.28      3.05 o 
   6  10   2       14.82       11.65      2.25 o 
   7  10   2        6.38        6.38      2.52 o 
   8  10   2        0.53       -2.60      2.60 o 
   1  11   2        2.98       -4.79      5.52 o 
   1   1   3     6658.65     6680.96     27.86 o 
   2   1   3     6681.82     6839.98     27.68 o 
   3   1   3     4392.21     4604.18     19.21 o 
   4   1   3      143.01      152.25      1.45 o 
   5   1   3     1804.14     1757.70      9.02 o 
   6   1   3      769.76      765.66      4.75 o 
   7   1   3     2366.85     2405.36     13.77 o 
   8   1   3        0.56       -1.38      1.38 o 
   9   1   3      668.79      632.90      5.94 o 
  10   1   3      127.82      119.58      2.85 o 
  11   1   3     1811.87     1721.68     11.89 o 
  12   1   3       65.46       51.61      2.44 o 
  13   1   3      904.04      866.77      8.30 o 
  14   1   3       67.18       81.84      3.93 o 
  15   1   3      547.02      543.24      8.47 o 
  16   1   3        4.65        5.10      2.78 o 
  17   1   3      174.43      173.74      5.71 o 
  18   1   3       15.52       12.11      3.23 o 
  19   1   3       40.70       39.56      4.05 o 
  20   1   3        2.22        3.01      3.42 o 
   0   2   3    18900.97    18858.64    125.38 o 
   1   2   3    14041.15    14127.60     80.69 o 
   2   2   3     6343.87     6360.71     28.23 o 
   3   2   3      332.37      328.98      2.05 o 
   4   2   3      461.69      464.51      2.64 o 
   5   2   3      193.65      171.78      1.63 o 
   6   2   3      281.45      258.63      2.42 o 
   7   2   3        2.53       -0.80      0.80 o 
   8   2   3     1530.09     1683.95     10.31 o 
   9   2   3      164.82      132.21      2.43 o 
  10   2   3       24.90       16.84      1.46 o 
  11   2   3      262.65      276.06      4.07 o 
  12   2   3        0.04       -1.54      1.54 o 
  13   2   3      124.60      121.72      3.47 o 
  14   2   3        0.16       -3.52      3.52 o 
  15   2   3        0.41       -1.79      2.59 o 
  16   2   3       16.68       15.49      3.05 o 
  17   2   3       22.24       29.06      3.31 o 
  18   2   3       46.82       50.00      3.94 o 
  19   2   3       26.62       30.20      3.75 o 
  20   2   3       17.25       16.82      4.38 o 
   1   3   3      245.20      211.72      1.75 o 
   2   3   3      134.72      148.21      2.49 o 
   3   3   3     7717.27     7565.35     32.60 o 
   4   3   3      159.47      171.39      1.80 o 
   5   3   3      126.62       89.99      1.41 o 
   6   3   3        0.01        1.13      0.69 o 
   7   3   3        2.68       -0.79      0.79 o 
   8   3   3       88.81       74.08      1.83 o 
   9   3   3      204.26      213.83      3.21 o 
  10   3   3       37.59       39.18      1.84 o 
  11   3   3     1148.90     1127.86      9.36 o 
  12   3   3       10.03        5.78      1.85 o 
  13   3   3      109.44       94.93      3.46 o 
  14   3   3        0.00       -1.03      1.99 o 
  15   3   3      534.49      576.86      8.85 o 
  16   3   3        0.20        5.06      2.41 o 
  17   3   3      174.83      184.70      6.80 o 
  18   3   3        1.48       -3.36      5.05 o 
  19   3   3       10.46       14.85      4.16 o 
  20   3   3       15.31       14.04      4.73 o 
   0   4   3     3083.58     3023.77     24.03 o 
   1   4   3     2352.59     2648.35     16.61 o 
   2   4   3        0.34        2.72      1.04 o 
   3   4   3      839.32      795.34      4.78 o 
   4   4   3        4.07       -0.79      0.79 o 
   5   4   3       41.59       42.68      1.14 o 
   6   4   3       15.21       12.97      0.91 o 
   7   4   3       88.71      104.27      2.07 o 
   8   4   3      348.45      360.28      3.44 o 
   9   4   3      166.88      182.17      2.92 o 
  10   4   3       13.48       16.47      1.76 o 
  11   4   3      305.56      296.78      4.46 o 
  12   4   3        1.78       -1.72      1.72 o 
  13   4   3       18.65       17.55      2.22 o 
  14   4   3       20.81       18.25      2.37 o 
  15   4   3       57.00       54.99      3.74 o 
  16   4   3       43.77       42.02      4.23 o 
  17   4   3        6.34        9.63      3.56 o 
  18   4   3       41.34       54.68      4.81 o 
  19   4   3        0.01        0.06      4.11 o 
   1   5   3      639.28      662.03      6.18 o 
   2   5   3      133.79      152.50      2.12 o 
   3   5   3      459.77      459.28      4.59 o 
   4   5   3      181.45      202.25      2.49 o 
   5   5   3       43.89       28.26      1.37 o 
   6   5   3       61.96       59.22      1.54 o 
   7   5   3       45.57       36.42      1.31 o 
   8   5   3       79.11       88.69      2.46 o 
   9   5   3      333.89      332.96      4.20 o 
  10   5   3        0.68       -0.40      1.40 o 
  11   5   3      170.13      150.02      3.66 o 
  12   5   3        0.15       -0.29      1.95 o 
  13   5   3       87.23       77.70      3.33 o 
  14   5   3       17.35       19.65      2.68 o 
  15   5   3        2.82        5.00      3.04 o 
  16   5   3        0.34       -1.59      3.57 o 
  17   5   3       16.01       19.30      4.31 o 
  18   5   3        0.45       -3.78      3.78 o 
   0   6   3     1493.93     1471.55     16.92 o 
   1   6   3       13.14        9.46      1.23 o 
   2   6   3      138.17      104.15      3.73 o 
   3   6   3      532.40      524.64      5.11 o 
   4   6   3      354.02      330.12      3.90 o 
   5   6   3      579.90      590.12      4.90 o 
   6   6   3      173.05      160.49      2.77 o 
   7   6   3       24.89       17.13      1.79 o 
   8   6   3       11.24        8.95      1.66 o 
   9   6   3       93.77      106.00      3.26 o 
  10   6   3       11.08        4.38      1.93 o 
  11   6   3      104.26      100.27      3.46 o 
  12   6   3       15.38       13.07      2.63 o 
  13   6   3      110.70      114.84      4.26 o 
  14   6   3        3.66        7.32      2.99 o 
  15   6   3       64.95       68.77      5.07 o 
  16   6   3       11.96       15.08      4.13 o 
  17   6   3       54.87       67.89      5.57 o 
   1   7   3     1642.32     1611.00     11.37 o 
   2   7   3      115.59      123.40      3.03 o 
   3   7   3     1265.58     1258.20     10.86 o 
   4   7   3      119.24      126.33      3.60 o 
   5   7   3      747.99      684.83      7.20 o 
   6   7   3      285.62      306.84      4.71 o 
   7   7   3      504.68      481.04      6.10 o 
   8   7   3      116.42      110.96      3.58 o 
   9   7   3      356.98      345.03      5.55 o 
  10   7   3       17.31       20.71      2.53 o 
  11   7   3      112.90      113.88      3.83 o 
  12   7   3       65.62       72.38      3.52 o 
  13   7   3      100.17      118.21      4.78 o 
  14   7   3        1.67        4.59      3.35 o 
  15   7   3       65.64       70.97      5.22 o 
  16   7   3        2.33        9.35      4.13 o 
   0   8   3       52.70       41.35      3.73 o 
   1   8   3       22.48       29.65      2.61 o 
   2   8   3        0.78        1.75      1.98 o 
   3   8   3       22.90       21.93      2.21 o 
   4   8   3        0.94       -0.89      1.70 o 
   5   8   3       33.94       45.42      2.57 o 
   6   8   3       56.08       53.99      2.21 o 
   7   8   3        0.18       -1.72      1.72 o 
   8   8   3       16.04       17.15      2.69 o 
   9   8   3        8.42        9.59      2.37 o 
  10   8   3        0.91        1.23      2.29 o 
  11   8   3        0.40        0.31      2.21 o 
  12   8   3        0.75       -2.00      2.58 o 
  13   8   3       16.93       16.01      3.24 o 
  14   8   3        1.87       -2.60      3.53 o 
   1   9   3      246.76      270.05      5.34 o 
   2   9   3       57.34       57.81      3.18 o 
   3   9   3      129.03      157.19      3.94 o 
   4   9   3        9.29       14.13      1.98 o 
   5   9   3       51.33       69.45      3.87 o 
   6   9   3        1.83       -1.82      1.82 o 
   7   9   3       35.59       44.74      3.59 o 
   8   9   3       11.79       12.81      2.91 o 
   9   9   3       85.89       94.08      3.57 o 
  10   9   3       22.25       28.78      2.59 o 
  11   9   3       61.48       71.76      3.30 o 
   0  10   3      129.45      157.82     11.56 o 
   1  10   3       11.92        9.38      5.71 o 
   2  10   3       20.55       21.15      6.29 o 
   3  10   3        2.53       -2.03      3.08 o 
   4  10   3        4.84        1.39      3.66 o 
   5  10   3       14.23        9.85      3.13 o 
   6  10   3        1.54        1.36      2.17 o 
   7  10   3        7.88       11.42      2.59 o 
   8  10   3        3.44        5.07      2.80 o 
   0   0   4       72.61       82.57      1.90 o 
   1   0   4     5794.41     5907.05     35.70 o 
   2   0   4    85697.65    76087.60   1410.66 o 
   3   0   4     2389.94     2514.02     17.79 o 
   4   0   4    24318.60    23881.30    163.05 o 
   5   0   4     7163.26     7312.57     49.62 o 
   6   0   4    30081.33    30613.04    208.09 o 
   7   0   4     1331.24     1470.90     14.03 o 
   8   0   4     3160.42     2775.38     26.68 o 
   9   0   4      215.94      219.21      4.35 o 
  10   0   4     2379.56     2327.52     20.13 o 
  11   0   4        0.39       -0.94      2.22 o 
  12   0   4        0.48       -1.60      2.49 o 
  13   0   4        0.09       -1.42      4.71 o 
  14   0   4        5.42       -5.93      5.93 o 
  15   0   4      114.48       88.12      5.71 o 
  16   0   4      254.61      262.34      8.84 o 
  17   0   4       13.76       17.99      4.34 o 
  18   0   4       79.35       73.60      6.27 o 
  19   0   4       21.08       20.54      5.03 o 
  20   0   4       19.93       15.06      5.41 o 
   1   1   4      587.06      593.93      3.16 o 
   2   1   4     3578.52     3723.19     15.61 o 
   3   1   4    19756.03    19749.07     82.16 o 
   4   1   4      479.43      519.33      3.07 o 
   5   1   4       95.21       63.09      1.13 o 
   6   1   4      439.15      514.85      3.58 o 
   7   1   4      302.41      231.90      2.82 o 
   8   1   4     2320.23     2632.80     16.97 o 
   9   1   4       19.36        3.14      1.32 o 
  10   1   4      481.38      509.46      5.18 o 
  11   1   4      247.64      208.06      3.44 o 
  12   1   4      905.74      904.91      7.38 o 
  13   1   4     1679.39     1590.67     12.30 o 
  14   1   4      125.81      107.69      4.30 o 
  15   1   4      232.06      243.18      5.98 o 
  16   1   4       11.49       10.81      2.91 o 
  17   1   4       82.47       92.21      4.63 o 
  18   1   4        3.07        2.76      3.04 o 
  19   1   4        1.64        1.09      3.24 o 
  20   1   4        6.64        1.98      3.34 o 
   0   2   4     5025.51     5176.64     36.88 o 
   1   2   4    15680.82    15857.45     71.20 o 
   2   2   4     4809.72     4808.55     21.54 o 
   3   2   4     3341.39     3749.37     16.21 o 
   4   2   4     1257.97     1349.79      6.28 o 
   5   2   4        0.32       -0.46      0.46 o 
   6   2   4       73.55      121.09      1.72 o 
   7   2   4      340.03      381.15      3.36 o 
   8   2   4      760.76      861.09      6.06 o 
   9   2   4        0.09       -0.35      0.90 o 
  10   2   4        0.88        0.23      1.19 o 
  11   2   4      179.91      192.04      3.57 o 
  12   2   4      671.47      659.68      6.72 o 
  13   2   4       82.73       75.44      3.04 o 
  14   2   4       12.42        0.15      3.22 o 
  15   2   4        0.06        0.74      2.56 o 
  16   2   4       41.68       50.94      3.69 o 
  17   2   4       18.82       17.34      3.18 o 
  18   2   4       18.92       14.55      3.33 o 
  19   2   4       19.45       20.25      3.57 o 
  20   2   4        0.00        0.68      3.98 o 
   1   3   4    17026.15    17289.02     80.78 o 
   2   3   4      869.57      951.30      5.24 o 
   3   3   4      949.64      919.54      4.62 o 
   4   3   4      125.60       85.70      1.73 o 
   5   3   4       35.84       25.30      0.94 o 
   6   3   4      184.89      211.32      2.41 o 
   7   3   4     1671.57     1644.48      9.93 o 
   8   3   4       25.57       25.09      1.25 o 
   9   3   4      245.19      216.73      3.24 o 
  10   3   4       31.98       26.49      1.73 o 
  11   3   4      552.58      529.93      5.99 o 
  12   3   4        0.16       -1.74      1.74 o 
  13   3   4       63.00       47.93      2.69 o 
  14   3   4        0.10       -2.03      2.03 o 
  15   3   4        0.28       -2.06      2.34 o 
  16   3   4       54.68       60.29      3.81 o 
  17   3   4        4.42        1.85      3.16 o 
  18   3   4       45.72       35.45      4.33 o 
  19   3   4        3.57        7.21      3.93 o 
   0   4   4      116.67      205.85      3.28 o 
   1   4   4      948.26     1068.86      7.48 o 
   2   4   4       50.17       65.93      1.43 o 
   3   4   4      461.59      488.96      5.29 o 
   4   4   4      949.25      895.12      5.45 o 
   5   4   4       79.76       97.74      1.62 o 
   6   4   4       52.21       47.03      1.41 o 
   7   4   4       89.66       98.62      2.21 o 
   8   4   4      561.91      578.10      4.86 o 
   9   4   4       29.03       39.35      1.81 o 
  10   4   4      154.39      142.78      3.09 o 
  11   4   4       89.19       77.31      2.71 o 
  12   4   4      215.93      220.32      4.87 o 
  13   4   4      403.57      383.18      5.42 o 
  14   4   4      303.96      284.94      5.32 o 
  15   4   4        1.77       -1.29      2.66 o 
  16   4   4      251.01      266.66      7.66 o 
  17   4   4       41.29       41.67      4.29 o 
  18   4   4       70.13       75.54      5.34 o 
  19   4   4        1.08        7.56      4.41 o 
   1   5   4     1214.04     1220.12      9.27 o 
   2   5   4      517.42      517.12      4.67 o 
   3   5   4      248.36      270.99      3.12 o 
   4   5   4      146.95      155.72      2.00 o 
   5   5   4      115.98      123.83      1.91 o 
   6   5   4        2.71        1.80      0.99 o 
   7   5   4      165.35      172.07      2.55 o 
   8   5   4        4.77        3.36      1.12 o 
   9   5   4      367.41      343.28      3.97 o 
  10   5   4       11.42       15.57      1.68 o 
  11   5   4      222.18      213.96      4.08 o 
  12   5   4        1.06       -1.94      1.94 o 
  13   5   4      146.76      159.92      4.47 o 
  14   5   4        8.52        7.79      2.52 o 
  15   5   4       66.61       80.89      4.77 o 
  16   5   4        2.93        3.32      3.72 o 
  17   5   4       45.47       32.18      4.57 o 
  18   5   4       25.90       32.96      4.93 o 
   0   6   4      423.65      511.97      6.68 o 
   1   6   4      266.18      243.37      3.78 o 
   2   6   4        1.04        4.37      1.62 o 
   3   6   4       69.00       57.05      2.03 o 
   4   6   4       57.27       56.67      2.00 o 
   5   6   4       21.44       21.32      1.16 o 
   6   6   4       35.72       31.86      1.50 o 
   7   6   4       37.58       33.86      1.76 o 
   8   6   4       30.44       29.20      1.98 o 
   9   6   4      154.05      157.19      3.69 o 
  10   6   4       10.29        3.17      1.91 o 
  11   6   4       32.80       25.40      2.67 o 
  12   6   4       29.34       33.65      2.97 o 
  13   6   4        5.56        3.57      2.81 o 
  14   6   4       27.90       29.18      3.40 o 
  15   6   4       30.43       28.25      4.28 o 
  16   6   4       92.12       88.36      5.75 o 
  17   6   4       22.94       26.92      4.55 o 
   1   7   4        8.85       10.51      2.44 o 
   2   7   4       66.26       65.68      2.26 o 
   3   7   4       70.74       70.56      4.07 o 
   4   7   4       43.03       42.45      2.04 o 
   5   7   4      101.10      100.92      3.12 o 
   6   7   4       39.53       41.53      2.19 o 
   7   7   4       45.38       44.50      2.44 o 
   8   7   4        0.05        0.86      2.01 o 
   9   7   4        3.71       -0.38      1.95 o 
  10   7   4       85.65       92.82      3.37 o 
  11   7   4       79.57       70.56      3.57 o 
  12   7   4       18.51       24.77      2.93 o 
  13   7   4       39.43       36.20      3.60 o 
  14   7   4      100.17      100.03      5.67 o 
  15   7   4       38.03       49.78      4.88 o 
   0   8   4      195.28      172.54      8.03 o 
   1   8   4        7.72        6.91      2.25 o 
   2   8   4      189.25      164.89      4.10 o 
   3   8   4       53.66       42.63      2.36 o 
   4   8   4      236.35      242.79      4.61 o 
   5   8   4        0.01        0.93      1.95 o 
   6   8   4       35.18       28.48      1.97 o 
   7   8   4       96.27       93.54      3.33 o 
   8   8   4      228.11      227.57      4.59 o 
   9   8   4        0.67       -1.38      1.96 o 
  10   8   4      148.77      147.63      4.19 o 
  11   8   4        5.82        6.10      2.84 o 
  12   8   4      126.76      132.41      5.02 o 
  13   8   4        0.02       -2.86      2.86 o 
  14   8   4       35.65       39.43      4.56 o 
   1   9   4       51.15       50.48      3.04 o 
   2   9   4        1.20       -0.17      2.33 o 
   3   9   4       13.78       14.65      1.98 o 
   4   9   4       18.67       13.37      2.16 o 
   5   9   4      146.53      132.46      4.03 o 
   6   9   4        0.00       -1.72      1.84 o 
   7   9   4       82.44       85.91      3.52 o 
   8   9   4       20.84       22.02      2.85 o 
   9   9   4        0.14        0.31      2.26 o 
  10   9   4        0.57        1.20      2.39 o 
  11   9   4       21.54       25.83      2.99 o 
   0  10   4       12.41        6.09      9.13 o 
   1  10   4        0.55       -2.66      7.23 o 
   2  10   4       10.05        2.16      5.55 o 
   3  10   4       26.03       29.17      3.25 o 
   4  10   4        3.28       -2.87      2.87 o 
   5  10   4        9.69        8.11      3.33 o 
   6  10   4       12.17        5.32      2.35 o 
   7  10   4       35.15       30.70      4.25 o 
   8  10   4        1.33       -1.47      3.15 o 
   1   1   5     9591.86     9508.11     44.64 o 
   2   1   5     1676.68     1832.61      8.32 o 
   3   1   5      414.73      463.37      2.73 o 
   4   1   5       19.49       22.10      0.69 o 
   5   1   5      304.06      330.52      2.52 o 
   6   1   5     1083.73     1116.39      9.49 o 
   7   1   5       52.60       66.72      1.83 o 
   8   1   5     1442.98     1606.62     10.79 o 
   9   1   5      365.64      393.23      4.65 o 
  10   1   5       89.86       81.45      2.52 o 
  11   1   5       36.06       18.76      2.23 o 
  12   1   5       74.64       66.49      2.34 o 
  13   1   5      158.13      126.14      3.76 o 
  14   1   5       16.42       13.18      2.84 o 
  15   1   5       21.31       16.30      2.96 o 
  16   1   5        2.38        5.41      2.82 o 
  17   1   5       16.34       20.36      3.35 o 
  18   1   5       26.44       16.06      3.25 o 
  19   1   5       16.62       15.64      3.61 o 
  20   1   5       19.91       16.78      3.74 o 
   0   2   5     6800.56     6619.19     44.08 o 
   1   2   5      646.13      738.33      4.23 o 
   2   2   5       13.64        0.83      0.49 o 
   3   2   5      359.37      395.21      2.40 o 
   4   2   5     2767.67     2694.46     11.78 o 
   5   2   5       77.09       74.43      1.34 o 
   6   2   5     6133.42     6426.94     31.13 o 
   7   2   5        4.44        6.51      0.90 o 
   8   2   5     1377.41     1373.02      9.01 o 
   9   2   5       19.13       21.43      1.20 o 
  10   2   5      942.22      853.95      6.50 o 
  11   2   5       18.33        8.80      1.85 o 
  12   2   5      920.08      938.12      7.82 o 
  13   2   5      442.36      417.42      5.60 o 
  14   2   5      447.70      461.49      6.69 o 
  15   2   5        0.02       -0.38      2.17 o 
  16   2   5      624.20      651.84      9.57 o 
  17   2   5        2.45        2.58      2.95 o 
  18   2   5      143.67      153.26      5.66 o 
  19   2   5       16.01       23.47      4.10 o 
  20   2   5       98.13      114.71      6.48 o 
   1   3   5     6958.95     7576.17     35.61 o 
   2   3   5      765.10      817.19      4.35 o 
   3   3   5     1969.75     2296.06     10.98 o 
   4   3   5     1431.39     1541.79      8.35 o 
   5   3   5       81.00       82.16      1.55 o 
   6   3   5        1.20       -1.08      1.21 o 
   7   3   5      526.73      531.29      4.79 o 
   8   3   5      418.32      492.95      5.24 o 
   9   3   5       64.73       48.36      2.18 o 
  10   3   5      688.40      682.07      6.31 o 
  11   3   5      592.11      561.53      6.16 o 
  12   3   5        1.85       -1.27      1.82 o 
  13   3   5      120.78       92.30      3.38 o 
  14   3   5        2.69        3.19      2.11 o 
  15   3   5        0.82        2.30      2.57 o 
  16   3   5        6.97        7.43      2.79 o 
  17   3   5       13.22        6.78      3.28 o 
  18   3   5        0.15       -2.08      3.51 o 
  19   3   5       31.23       40.00      4.85 o 
   0   4   5     3399.45     3834.28     33.33 o 
   1   4   5      283.37      310.69      6.23 o 
   2   4   5       14.38       16.63      1.47 o 
   3   4   5      667.14      702.38      5.45 o 
   4   4   5     1456.33     1595.85      8.30 o 
   5   4   5      223.13      249.24      2.64 o 
   6   4   5      499.12      560.22      4.55 o 
   7   4   5       18.55       17.33      1.26 o 
   8   4   5       79.22       84.60      2.84 o 
   9   4   5       30.57       29.66      1.99 o 
  10   4   5        0.03       -1.83      1.83 o 
  11   4   5      152.89      133.54      4.54 o 
  12   4   5        6.14        4.61      1.89 o 
  13   4   5       62.94       60.74      2.74 o 
  14   4   5        4.80       -2.27      2.27 o 
  15   4   5       51.66       48.17      4.13 o 
  16   4   5       16.02       22.78      3.77 o 
  17   4   5        8.57        6.26      3.66 o 
  18   4   5        0.91       -0.52      3.66 o 
  19   4   5        9.00       18.93      4.73 o 
   1   5   5       91.28      111.58      2.15 o 
   2   5   5      369.48      381.23      3.94 o 
   3   5   5      564.88      564.61      5.23 o 
   4   5   5      320.70      344.97      3.16 o 
   5   5   5       41.64       43.68      1.32 o 
   6   5   5       59.52       46.59      1.56 o 
   7   5   5      525.78      502.48      4.02 o 
   8   5   5        4.17        1.65      1.22 o 
   9   5   5       50.72       49.84      2.23 o 
  10   5   5        3.54        1.89      1.57 o 
  11   5   5       88.58       70.66      3.33 o 
  12   5   5        7.61        7.00      2.20 o 
  13   5   5       52.09       43.71      2.79 o 
  14   5   5       65.20       69.68      3.46 o 
  15   5   5       28.66       34.92      3.97 o 
  16   5   5       57.03       51.06      4.75 o 
  17   5   5        0.22        2.01      3.90 o 
  18   5   5        7.41       13.92      5.82 o 
   0   6   5     3464.89     3575.79     32.23 o 
   1   6   5       36.67       35.27      3.54 o 
   2   6   5     3365.60     3268.18     23.53 o 
   3   6   5      405.30      423.65      4.39 o 
   4   6   5     1386.50     1388.38     10.33 o 
   5   6   5      127.50      117.50      2.13 o 
   6   6   5     1246.72     1231.95      8.03 o 
   7   6   5      254.62      262.54      3.41 o 
   8   6   5      575.65      557.99      5.76 o 
   9   6   5       79.37       63.01      2.82 o 
  10   6   5      421.79      427.23      6.12 o 
  11   6   5       82.95       69.79      3.47 o 
  12   6   5      190.37      184.54      4.96 o 
  13   6   5       15.15       15.62      3.00 o 
  14   6   5      237.59      247.59      8.84 o 
  15   6   5       49.81       51.71      5.25 o 
  16   6   5       14.21       17.19      4.21 o 
  17   6   5        7.62        7.39      4.15 o 
   1   7   5       31.48       20.62      1.71 o 
   2   7   5       18.60       10.52      1.63 o 
   3   7   5      396.10      340.64      4.77 o 
   4   7   5       84.75       69.61      2.31 o 
   5   7   5      419.76      431.29      4.63 o 
   6   7   5        2.56        3.86      1.72 o 
   7   7   5        0.13       -1.74      1.74 o 
   8   7   5       60.58       52.68      2.62 o 
   9   7   5        0.55       -1.16      2.17 o 
  10   7   5       18.35       19.54      2.56 o 
  11   7   5        0.17       -2.25      2.25 o 
  12   7   5        0.70        3.79      2.51 o 
  13   7   5      129.01      144.08      5.53 o 
  14   7   5       33.83       37.40      4.28 o 
  15   7   5       21.37       20.84      4.07 o 
   0   8   5        8.61        7.86      8.37 o 
   1   8   5       20.02       13.76      2.63 o 
   2   8   5       30.64       26.14      2.26 o 
   3   8   5        8.31        8.89      2.12 o 
   4   8   5       12.82       16.12      2.27 o 
   5   8   5       33.34       34.94      2.67 o 
   6   8   5        3.07        1.42      1.90 o 
   7   8   5       11.15       10.54      2.05 o 
   8   8   5        8.83        9.33      2.13 o 
   9   8   5        3.31        5.14      2.32 o 
  10   8   5        5.71        3.23      2.34 o 
  11   8   5        6.28        6.10      2.58 o 
  12   8   5        3.67        1.26      2.81 o 
  13   8   5        0.16       -2.72      3.14 o 
   1   9   5        9.57        7.62      2.59 o 
   2   9   5        0.00       -1.52      2.74 o 
   3   9   5        3.03       -0.96      1.90 o 
   4   9   5        0.47       -1.59      2.11 o 
   5   9   5        0.86       -0.85      2.19 o 
   6   9   5        5.51        1.58      2.01 o 
   7   9   5        0.95       -1.06      2.02 o 
   8   9   5       21.55       21.12      2.43 o 
   9   9   5       19.93       18.28      2.91 o 
  10   9   5       10.94       11.09      2.53 o 
  11   9   5        5.74        7.69      2.93 o 
   0  10   5       80.75      100.44     14.46 o 
   1  10   5        2.11       -3.80      6.46 o 
   2  10   5       59.13       62.36      4.53 o 
   3  10   5       24.15       24.06      3.27 o 
   4  10   5       99.83      109.51      5.33 o 
   5  10   5        9.38       10.89      4.46 o 
   6  10   5       89.86       99.93      6.20 o 
   7  10   5       69.36       76.80      4.09 o 
   8  10   5       82.39      112.12      6.58 o 
   0   0   6     1736.25     1580.58     16.55 o 
   1   0   6     3234.12     3389.62     22.31 o 
   2   0   6     4997.79     5153.27     33.15 o 
   3   0   6      720.99      732.73      6.09 o 
   4   0   6      409.53      342.38      3.96 o 
   5   0   6      452.89      436.63      4.91 o 
   6   0   6     1158.11     1000.85      9.61 o 
   7   0   6     9475.93    10641.38     91.70 o 
   8   0   6     3583.52     3751.03     31.27 o 
   9   0   6      930.94      966.15     10.29 o 
  10   0   6        7.05        6.19      2.85 o 
  11   0   6     1054.72     1028.47     10.08 o 
  12   0   6     2228.24     2101.17     17.71 o 
  13   0   6       41.53       40.89      3.43 o 
  14   0   6     1274.32     1265.70     31.95 o 
  15   0   6      144.78      161.50      7.29 o 
  16   0   6      250.12      268.06      9.02 o 
  17   0   6       31.91       29.58      4.74 o 
  18   0   6       83.94       85.71      6.65 o 
  19   0   6       64.64       61.14      6.25 o 
  20   0   6       47.26       59.83      6.56 o 
   1   1   6     1142.30      982.38      5.49 o 
   2   1   6     1029.22     1129.84      5.69 o 
   3   1   6      385.57      377.32      2.49 o 
   4   1   6     2206.55     2597.07     12.10 o 
   5   1   6     5625.50     6191.04     28.19 o 
   6   1   6      107.46       70.81      1.80 o 
   7   1   6     2413.79     2607.70     16.76 o 
   8   1   6      619.45      674.60      5.46 o 
   9   1   6      174.67      142.34      2.58 o 
  10   1   6      986.58      979.83      8.21 o 
  11   1   6      515.70      478.27      5.06 o 
  12   1   6        9.05        3.04      1.67 o 
  13   1   6        3.19       -0.96      2.44 o 
  14   1   6       90.69       84.71      3.96 o 
  15   1   6        0.36       -0.32      2.58 o 
  16   1   6       13.13       15.97      3.02 o 
  17   1   6        1.02        0.67      2.90 o 
  18   1   6        0.13       -0.74      3.05 o 
  19   1   6        8.23        2.93      3.32 o 
  20   1   6        8.33        5.28      3.54 o 
   0   2   6        3.99        5.33      0.93 o 
   1   2   6      858.45      926.67      5.20 o 
   2   2   6      564.40      666.52      3.56 o 
   3   2   6     1258.67     1374.13      6.30 o 
   4   2   6     1117.86     1301.58      6.38 o 
   5   2   6     1075.59     1062.33      6.03 o 
   6   2   6      130.99      180.26      2.09 o 
   7   2   6      712.45      920.29      6.03 o 
   8   2   6      477.03      516.03      4.47 o 
   9   2   6       21.35       10.92      1.18 o 
  10   2   6       40.56       36.75      2.01 o 
  11   2   6      142.23      130.04      2.74 o 
  12   2   6       13.75       15.09      2.47 o 
  13   2   6      202.52      205.06      4.24 o 
  14   2   6      269.95      268.13      5.18 o 
  15   2   6       55.97       62.08      3.72 o 
  16   2   6        0.29        1.46      2.85 o 
  17   2   6        4.29        1.63      2.85 o 
  18   2   6        5.35        3.32      3.11 o 
  19   2   6        0.30       -2.13      3.52 o 
  20   2   6        1.24        3.56      4.03 o 
   1   3   6       99.05      170.37      1.83 o 
   2   3   6     2571.59     2788.52     13.55 o 
   3   3   6       23.46       19.04      0.90 o 
   4   3   6     1484.45     1508.19      7.97 o 
   5   3   6      309.43      330.62      3.01 o 
   6   3   6      762.35      757.61      5.24 o 
   7   3   6      133.86      124.85      2.60 o 
   8   3   6      321.98      314.20      3.83 o 
   9   3   6      458.18      467.73      5.08 o 
  10   3   6       25.64       22.65      1.97 o 
  11   3   6       45.69       49.02      2.63 o 
  12   3   6      718.17      740.56      7.54 o 
  13   3   6        6.56        4.31      1.90 o 
  14   3   6       79.68       75.22      3.16 o 
  15   3   6       39.45       35.63      3.28 o 
  16   3   6       48.42       50.96      3.69 o 
  17   3   6       37.01       32.03      3.80 o 
  18   3   6        7.12        1.72      3.66 o 
  19   3   6       56.44       74.78      6.78 o 
   0   4   6    12235.73    12791.63    108.18 o 
   1   4   6     1435.48     1419.98      9.63 o 
   2   4   6     3479.06     3403.26     18.69 o 
   3   4   6     2185.65     2318.24     13.22 o 
   4   4   6     1764.89     1649.33      8.96 o 
   5   4   6      295.86      353.85      3.10 o 
   6   4   6      740.96      781.62      6.19 o 
   7   4   6       26.90       29.41      1.46 o 
   8   4   6      689.35      639.72      5.72 o 
   9   4   6       78.10       74.27      2.35 o 
  10   4   6     1347.96     1343.12     10.10 o 
  11   4   6        3.07       -0.95      2.58 o 
  12   4   6      558.65      544.77      6.65 o 
  13   4   6        0.77       -0.62      1.86 o 
  14   4   6      216.37      225.03      5.07 o 
  15   4   6        4.50        1.44      3.03 o 
  16   4   6       58.30       66.14      4.79 o 
  17   4   6        0.08       -3.27      3.35 o 
  18   4   6       78.17       85.43      6.49 o 
  19   4   6        6.36       13.92      4.61 o 
   1   5   6       19.51       40.83      1.72 o 
   2   5   6      444.79      482.85      5.15 o 
   3   5   6       57.89       81.68      1.94 o 
   4   5   6       68.82       67.16      1.61 o 
   5   5   6      363.88      326.02      3.46 o 
   6   5   6        7.23        4.70      1.14 o 
   7   5   6      642.65      620.99      4.95 o 
   8   5   6      157.96      151.91      2.86 o 
   9   5   6      138.50      125.91      3.21 o 
  10   5   6       27.12       21.25      1.93 o 
  11   5   6       27.09       28.81      2.23 o 
  12   5   6       16.28        9.43      2.16 o 
  13   5   6       77.63       75.38      3.64 o 
  14   5   6       38.75       32.65      3.69 o 
  15   5   6        4.46        2.10      3.72 o 
  16   5   6        9.77        4.75      3.87 o 
  17   5   6       49.89       51.51      5.15 o 
  18   5   6        4.43        8.65      4.39 o 
   0   6   6     1404.62     1470.17     16.67 o 
   1   6   6       59.28       67.03      2.22 o 
   2   6   6      235.72      205.82      3.82 o 
   3   6   6       74.83       74.95      2.50 o 
   4   6   6       13.72       13.02      1.12 o 
   5   6   6        2.24       -0.33      1.01 o 
   6   6   6      143.13      161.33      3.02 o 
   7   6   6      115.73      108.18      3.42 o 
   8   6   6       39.33       36.15      2.46 o 
   9   6   6       58.26       55.95      2.84 o 
  10   6   6       11.67       15.12      2.35 o 
  11   6   6       84.61       73.96      3.46 o 
  12   6   6       77.56       87.43      4.03 o 
  13   6   6        4.42        5.03      2.82 o 
  14   6   6        0.64        3.21      3.65 o 
  15   6   6       39.37       43.49      4.69 o 
  16   6   6        4.61        2.30      3.80 o 
  17   6   6        0.17        4.34      4.07 o 
   1   7   6      166.18      161.37      3.43 o 
   2   7   6       53.50       47.25      2.27 o 
   3   7   6      102.92       90.24      3.40 o 
   4   7   6       22.62       33.49      2.16 o 
   5   7   6      290.40      267.46      3.76 o 
   6   7   6       33.37       31.88      2.04 o 
   7   7   6      114.18      118.88      3.68 o 
   8   7   6       59.26       54.99      2.91 o 
   9   7   6       10.98        7.96      2.38 o 
  10   7   6        0.84        0.83      2.25 o 
  11   7   6       12.32       11.17      2.62 o 
  12   7   6        2.50       -2.25      2.64 o 
  13   7   6       22.85       25.16      3.66 o 
  14   7   6        0.70        1.06      3.55 o 
  15   7   6       11.68        9.57      3.85 o 
   0   8   6      143.20      137.79      7.03 o 
   1   8   6       47.26       38.63      2.46 o 
   2   8   6      297.20      300.34      5.60 o 
   3   8   6       42.10       45.14      2.67 o 
   4   8   6      335.51      346.91      5.86 o 
   5   8   6       31.97       34.99      1.95 o 
   6   8   6      701.69      732.05      7.15 o 
   7   8   6       25.84       32.04      2.43 o 
   8   8   6       77.66       88.16      4.64 o 
   9   8   6        0.46       -2.21      2.21 o 
  10   8   6       47.99       53.69      3.23 o 
  11   8   6        8.65        6.03      2.57 o 
  12   8   6       60.23       65.13      3.94 o 
  13   8   6        3.27        3.79      3.27 o 
   1   9   6        3.85        2.94      2.62 o 
   2   9   6        0.13       -1.80      1.80 o 
   3   9   6        6.63        1.38      2.03 o 
   4   9   6       21.00       29.76      2.98 o 
   5   9   6       11.12       12.07      1.72 o 
   6   9   6        4.45        4.33      2.22 o 
   7   9   6        3.09        3.57      2.45 o 
   8   9   6       20.93       19.40      2.93 o 
   9   9   6        0.01       -1.82      2.56 o 
  10   9   6       23.03       20.68      2.81 o 
  11   9   6        0.09        3.00      2.79 o 
   0  10   6        5.70        3.80      9.89 o 
   1  10   6        0.50       -3.61      3.61 o 
   2  10   6        3.93        2.84      3.28 o 
   3  10   6        0.34       -0.24      2.56 o 
   4  10   6        4.09        4.80      2.81 o 
   5  10   6        0.00        5.24      3.01 o 
   6  10   6       22.14       15.29      3.36 o 
   7  10   6       11.56       12.76      3.18 o 
   1   1   7     4075.32     3948.21     19.98 o 
   2   1   7      125.83      123.46      1.52 o 
   3   1   7     1902.69     1934.10      9.88 o 
   4   1   7       62.55       58.01      1.18 o 
   5   1   7     6129.24     6663.90     34.53 o 
   6   1   7        3.14       -0.59      0.59 o 
   7   1   7     1015.45     1011.86      7.79 o 
   8   1   7      631.36      683.40      6.33 o 
   9   1   7     1809.61     1874.89     12.99 o 
  10   1   7       21.10       18.01      1.57 o 
  11   1   7      525.51      528.93      5.79 o 
  12   1   7      305.80      313.20      3.89 o 
  13   1   7      185.40      174.93      3.48 o 
  14   1   7        1.32        4.05      2.93 o 
  15   1   7      197.11      221.21      5.90 o 
  16   1   7        3.03        5.88      2.85 o 
  17   1   7      120.45      124.48      5.10 o 
  18   1   7        0.32        1.71      3.05 o 
  19   1   7       47.57       48.05      4.26 o 
  20   1   7        1.13        1.34      3.51 o 
   0   2   7     3003.16     2966.75     20.94 o 
   1   2   7     1691.80     1784.64      9.35 o 
   2   2   7     5564.95     5887.92     26.01 o 
   3   2   7      853.65      910.12      4.84 o 
   4   2   7      708.90      741.15      4.69 o 
   5   2   7        4.57        4.21      0.71 o 
   6   2   7       22.29       22.07      1.02 o 
   7   2   7       55.59       43.10      1.65 o 
   8   2   7       41.11       30.84      1.78 o 
   9   2   7       64.53       71.02      2.36 o 
  10   2   7      740.54      688.81      6.03 o 
  11   2   7        0.10       -1.29      1.29 o 
  12   2   7      269.00      257.27      4.00 o 
  13   2   7        0.28       -1.52      1.52 o 
  14   2   7      254.36      229.17      5.67 o 
  15   2   7       21.88       23.87      3.08 o 
  16   2   7       59.52       55.74      3.84 o 
  17   2   7       14.03       16.94      3.27 o 
  18   2   7        5.67        6.63      3.23 o 
  19   2   7       21.36       29.28      4.25 o 
   1   3   7     3317.51     3393.40     17.97 o 
   2   3   7        0.32        1.56      0.84 o 
   3   3   7      928.44     1018.82      6.19 o 
   4   3   7      486.58      452.56      4.07 o 
   5   3   7     2049.19     2010.18     10.79 o 
   6   3   7      562.02      614.09      4.63 o 
   7   3   7      348.56      395.92      3.76 o 
   8   3   7        0.84       -1.79      1.79 o 
   9   3   7      336.82      341.08      6.49 o 
  10   3   7      344.37      349.85      5.92 o 
  11   3   7      109.49      120.74      3.33 o 
  12   3   7      426.74      416.86      5.43 o 
  13   3   7      247.78      272.15      4.81 o 
  14   3   7        5.51        6.66      2.64 o 
  15   3   7       39.92       44.03      3.44 o 
  16   3   7        0.47       -2.61      2.61 o 
  17   3   7       24.81       36.92      3.96 o 
  18   3   7        6.41        0.73      3.71 o 
  19   3   7       21.11       25.66      4.85 o 
   0   4   7      777.32      812.12      7.33 o 
   1   4   7     2268.74     2489.27     13.43 o 
   2   4   7      614.18      700.21      5.15 o 
   3   4   7      375.76      383.78      3.79 o 
   4   4   7        8.90       13.53      1.06 o 
   5   4   7      193.52      196.11      3.65 o 
   6   4   7        3.89        4.21      1.03 o 
   7   4   7       22.83       20.50      1.50 o 
   8   4   7       43.15       35.38      2.70 o 
   9   4   7       35.40       35.54      2.78 o 
  10   4   7       18.18       14.82      2.70 o 
  11   4   7       66.23       50.54      2.69 o 
  12   4   7       14.16       10.75      2.01 o 
  13   4   7      115.65      121.46      3.64 o 
  14   4   7       11.30        6.25      2.98 o 
  15   4   7       10.73        4.67      3.18 o 
  16   4   7        4.66        0.91      3.29 o 
  17   4   7       11.89       14.49      3.82 o 
  18   4   7        1.22        7.55      4.33 o 
   1   5   7       18.72       10.01      1.21 o 
   2   5   7       26.96       17.04      1.14 o 
   3   5   7      468.04      420.36      3.69 o 
   4   5   7      261.57      253.01      3.76 o 
   5   5   7      566.75      520.30      4.83 o 
   6   5   7      129.66      124.74      2.65 o 
   7   5   7      446.08      453.84      4.21 o 
   8   5   7      264.87      243.43      4.63 o 
   9   5   7      130.04      138.13      3.53 o 
  10   5   7        1.31       -1.86      1.86 o 
  11   5   7        9.43        8.36      2.06 o 
  12   5   7        1.27        0.54      2.25 o 
  13   5   7       15.81       19.10      2.74 o 
  14   5   7       18.63       15.72      3.72 o 
  15   5   7       33.72       34.90      4.39 o 
  16   5   7       48.43       44.97      5.49 o 
  17   5   7       10.23        7.66      4.79 o 
   0   6   7       10.31       25.68      2.43 o 
   1   6   7      107.11      101.15      2.48 o 
   2   6   7       21.96       26.48      1.63 o 
   3   6   7       16.98       11.66      1.70 o 
   4   6   7      370.07      388.31      3.76 o 
   5   6   7        1.16       -1.11      1.11 o 
   6   6   7       96.59       91.69      2.51 o 
   7   6   7      422.43      404.01      5.52 o 
   8   6   7      175.59      166.45      3.89 o 
   9   6   7      433.68      431.36      6.04 o 
  10   6   7      146.91      148.22      4.18 o 
  11   6   7      211.59      226.24      5.20 o 
  12   6   7      161.87      166.30      5.20 o 
  13   6   7       26.52       25.15      3.56 o 
  14   6   7      108.11      107.94      5.76 o 
  15   6   7       43.72       51.47      4.80 o 
  16   6   7       57.80       67.61      5.37 o 
   1   7   7      381.11      346.66      5.16 o 
   2   7   7       44.20       41.65      1.94 o 
   3   7   7      618.71      549.92      6.38 o 
   4   7   7        2.23        1.63      1.70 o 
   5   7   7      388.79      391.87      5.08 o 
   6   7   7       57.07       48.38      2.52 o 
   7   7   7      320.81      288.12      4.92 o 
   8   7   7      188.84      211.63      4.74 o 
   9   7   7      198.95      205.94      4.84 o 
  10   7   7       62.90       55.88      3.21 o 
  11   7   7      114.23      120.89      4.92 o 
  12   7   7       15.39       13.33      2.97 o 
  13   7   7       36.92       42.27      4.07 o 
  14   7   7        0.02       -2.97      3.36 o 
  15   7   7       11.99       15.92      4.28 o 
   0   8   7       17.67       18.23      4.49 o 
   1   8   7       22.19       15.12      2.95 o 
   2   8   7       48.32       53.24      2.57 o 
   3   8   7       27.49       20.07      2.44 o 
   4   8   7       14.42       13.96      2.30 o 
   5   8   7        0.13       -0.85      1.86 o 
   6   8   7       27.46       31.92      2.45 o 
   7   8   7       28.31       31.48      2.48 o 
   8   8   7        9.75        8.92      2.30 o 
   9   8   7       24.28       28.09      2.72 o 
  10   8   7       11.70       10.00      2.56 o 
  11   8   7        0.05       -2.65      2.65 o 
  12   8   7       68.87       82.54      4.64 o 
  13   8   7        0.41       -1.26      3.17 o 
   1   9   7       24.63       28.19      3.28 o 
   2   9   7        1.99        0.33      1.69 o 
   3   9   7       82.24       90.61      6.13 o 
   4   9   7        0.01        3.19      2.08 o 
   5   9   7      181.60      193.26      4.07 o 
   6   9   7       10.41        7.48      2.56 o 
   7   9   7      104.81      115.41      4.66 o 
   8   9   7       23.85       24.01      3.02 o 
   9   9   7        9.85       12.34      2.90 o 
  10   9   7       21.24       32.50      3.18 o 
  11   9   7        2.90        5.12      3.08 o 
   0  10   7       85.10       94.84      7.24 o 
   1  10   7        3.56        1.59      2.20 o 
   2  10   7      106.80      122.92      5.75 o 
   3  10   7        6.98        4.12      2.78 o 
   4  10   7      104.35      126.49      5.41 o 
   5  10   7        0.00        1.29      3.45 o 
   6  10   7      109.33      117.59      5.47 o 
   7  10   7       24.43       36.56      4.09 o 
   0   0   8       60.16       49.89      3.95 o 
   1   0   8     2477.31     2594.46     17.75 o 
   2   0   8     6734.99     7276.98     46.73 o 
   3   0   8      683.17      738.07      6.42 o 
   4   0   8    12077.40    12919.91     77.44 o 
   5   0   8     1124.02     1299.77     12.74 o 
   6   0   8      430.59      350.97      5.98 o 
   7   0   8     1278.65     1219.16     13.81 o 
   8   0   8      963.26     1013.21     12.45 o 
   9   0   8       56.49       44.97      2.96 o 
  10   0   8        0.78        1.05      2.23 o 
  11   0   8       14.74       16.25      2.91 o 
  12   0   8       13.48        5.72      2.89 o 
  13   0   8        2.96       -2.84      2.84 o 
  14   0   8        7.07       -1.35      3.73 o 
  15   0   8       52.09       39.90      4.74 o 
  16   0   8      112.96       81.84      5.98 o 
  17   0   8       71.40       61.80      5.97 o 
  18   0   8        2.61        0.78      4.44 o 
  19   0   8       24.36       20.87      6.83 o 
  20   0   8       15.16       15.91      6.70 o 
   1   1   8     3452.88     3354.67     17.34 o 
   2   1   8      959.42      999.15      5.93 o 
   3   1   8     5689.05     5798.98     26.56 o 
   4   1   8     2434.13     2448.67     13.16 o 
   5   1   8     1015.34      943.60      6.61 o 
   6   1   8     3138.10     3646.45     22.75 o 
   7   1   8      800.92      738.28      6.16 o 
   8   1   8        1.01       -1.14      1.14 o 
   9   1   8     1252.85     1348.87     10.22 o 
  10   1   8       91.99       79.02      2.31 o 
  11   1   8      587.71      567.53      5.82 o 
  12   1   8       83.05       58.99      2.45 o 
  13   1   8      635.17      621.81      8.14 o 
  14   1   8      122.78      101.11      4.27 o 
  15   1   8      462.25      475.02      8.02 o 
  16   1   8       39.26       37.42      3.51 o 
  17   1   8       41.20       52.29      3.96 o 
  18   1   8       43.50       60.65      4.32 o 
  19   1   8       49.02       70.48      4.75 o 
  20   1   8        6.54        8.62      3.75 o 
   0   2   8     2927.11     3241.45     22.96 o 
   1   2   8       70.43       41.08      1.10 o 
   2   2   8       12.34       14.81      0.74 o 
   3   2   8        6.60        3.42      0.67 o 
   4   2   8      251.87      221.72      2.22 o 
   5   2   8       71.47       62.85      1.61 o 
   6   2   8       70.54       82.75      1.69 o 
   7   2   8      488.49      523.60      4.64 o 
   8   2   8      296.06      267.48      3.49 o 
   9   2   8       55.76       56.96      2.27 o 
  10   2   8      514.17      496.15      5.56 o 
  11   2   8      252.33      239.88      4.69 o 
  12   2   8        0.15       -1.67      1.67 o 
  13   2   8        5.69       -2.12      2.12 o 
  14   2   8        1.87        1.97      2.49 o 
  15   2   8       44.21       42.11      3.45 o 
  16   2   8       44.28       42.44      3.55 o 
  17   2   8       12.10       16.79      3.25 o 
  18   2   8        6.11        7.44      3.26 o 
  19   2   8        1.60        1.75      3.64 o 
   1   3   8     4421.82     4501.30     22.71 o 
   2   3   8       72.23       44.92      1.40 o 
   3   3   8     4004.60     3950.40     21.79 o 
   4   3   8      311.77      367.61      3.47 o 
   5   3   8     5249.41     5400.94     27.36 o 
   6   3   8      375.16      433.35      3.93 o 
   7   3   8      668.45      661.44      5.22 o 
   8   3   8        5.04        4.27      1.85 o 
   9   3   8     1109.42     1023.48     10.20 o 
  10   3   8      138.31      142.15      3.61 o 
  11   3   8      158.18      145.14      3.56 o 
  12   3   8       48.79       47.17      2.39 o 
  13   3   8       10.48        5.29      2.32 o 
  14   3   8        4.51       -1.14      2.62 o 
  15   3   8       19.68       13.11      2.88 o 
  16   3   8       12.08        1.32      3.05 o 
  17   3   8       52.36       50.83      4.28 o 
  18   3   8        0.68        6.57      3.69 o 
  19   3   8       18.18       13.73      4.36 o 
   0   4   8      263.82      316.56      4.02 o 
   1   4   8        8.68       16.78      1.53 o 
   2   4   8      642.28      713.06      5.37 o 
   3   4   8        1.69       -0.93      0.93 o 
   4   4   8     1884.49     1934.92     12.77 o 
   5   4   8       13.53        6.31      1.44 o 
   6   4   8       18.10       20.51      1.45 o 
   7   4   8      314.09      324.52      3.98 o 
   8   4   8      261.73      258.93      4.27 o 
   9   4   8      103.11       97.37      4.16 o 
  10   4   8       73.50       59.26      2.63 o 
  11   4   8      686.65      706.74      7.48 o 
  12   4   8       22.59       23.00      2.08 o 
  13   4   8       22.09       19.77      2.77 o 
  14   4   8       68.25       55.47      3.85 o 
  15   4   8       34.16       31.99      3.93 o 
  16   4   8        0.06        2.67      3.35 o 
  17   4   8        0.68       -1.08      3.56 o 
  18   4   8        4.13        3.31      4.23 o 
   1   5   8      579.41      643.94      5.60 o 
   2   5   8      571.90      591.28      5.01 o 
   3   5   8      345.58      318.79      3.75 o 
   4   5   8        6.77        2.72      0.95 o 
   5   5   8      312.68      332.29      4.05 o 
   6   5   8      242.48      240.57      3.18 o 
   7   5   8      189.10      182.69      3.17 o 
   8   5   8      109.94      100.21      4.13 o 
   9   5   8      435.83      464.21      6.13 o 
  10   5   8       85.11       83.26      3.16 o 
  11   5   8      437.67      454.89      6.08 o 
  12   5   8        4.77        5.97      2.21 o 
  13   5   8       96.90      103.06      4.54 o 
  14   5   8        1.85        1.30      3.38 o 
  15   5   8       60.73       64.77      5.11 o 
  16   5   8        1.23       -1.07      4.16 o 
  17   5   8       61.18       75.28      6.43 o 
   0   6   8      214.30      241.62      4.47 o 
   1   6   8       83.58       76.86      2.08 o 
   2   6   8       14.57       13.36      1.35 o 
   3   6   8      362.00      348.92      4.15 o 
   4   6   8        0.02       -0.29      1.12 o 
   5   6   8        7.96        5.30      1.47 o 
   6   6   8      125.77      117.63      4.67 o 
   7   6   8       10.61       11.22      2.24 o 
   8   6   8      166.97      163.75      4.16 o 
   9   6   8       72.38       76.77      3.21 o 
  10   6   8      100.48       86.50      3.44 o 
  11   6   8       17.50       12.22      2.52 o 
  12   6   8       13.47        7.68      2.79 o 
  13   6   8        3.14       -0.75      2.99 o 
  14   6   8       10.89       12.54      3.90 o 
  15   6   8        0.02       -2.64      3.53 o 
  16   6   8        2.59        1.51      3.77 o 
   1   7   8        3.49        0.93      1.30 o 
   2   7   8      161.82      151.10      3.05 o 
   3   7   8       46.03       48.90      2.39 o 
   4   7   8       88.85       80.17      3.03 o 
   5   7   8      614.90      594.16      6.54 o 
   6   7   8        3.80        3.31      2.11 o 
   7   7   8      218.90      248.21      4.74 o 
   8   7   8      356.96      358.65      5.67 o 
   9   7   8       53.34       51.70      3.13 o 
  10   7   8        2.42        1.39      2.30 o 
  11   7   8        1.26        4.45      2.67 o 
  12   7   8        0.26       -1.50      2.98 o 
  13   7   8       22.70       19.54      3.57 o 
  14   7   8        4.88        9.64      3.72 o 
  15   7   8       33.01       34.02      4.66 o 
   0   8   8       45.02       55.69      3.43 o 
   1   8   8        6.33        5.88      1.45 o 
   2   8   8       15.90       12.33      2.20 o 
   3   8   8      158.51      154.76      4.01 o 
   4   8   8       19.09       11.45      1.95 o 
   5   8   8       18.73       13.25      2.06 o 
   6   8   8      223.43      213.19      5.82 o 
   7   8   8       46.48       41.71      2.69 o 
   8   8   8        8.55        3.66      2.24 o 
   9   8   8       53.05       47.06      3.07 o 
  10   8   8        0.02       -0.59      2.44 o 
  11   8   8       16.66       19.09      3.17 o 
  12   8   8        0.00       -2.99      2.99 o 
  13   8   8        6.78       10.40      3.49 o 
   1   9   8       15.88       16.33      2.24 o 
   2   9   8       21.89       20.60      2.58 o 
   3   9   8      122.69      106.96      3.82 o 
   4   9   8       41.87       38.18      2.58 o 
   5   9   8      177.40      178.68      4.58 o 
   6   9   8        0.32        4.12      2.57 o 
   7   9   8       43.52       43.80      3.17 o 
   8   9   8       10.65        7.53      2.73 o 
   9   9   8       52.36       60.75      3.82 o 
  10   9   8        2.07        4.19      3.37 o 
   0  10   8       15.27       16.44      2.94 o 
   1  10   8        0.03       -2.24      2.24 o 
   2  10   8        3.57        4.80      2.54 o 
   3  10   8        4.03       -2.02      2.62 o 
   4  10   8        3.57        1.20      2.20 o 
   5  10   8        2.33        0.33      2.85 o 
   6  10   8        5.94        5.90      3.03 o 
   1   1   9        0.35       -0.08      0.58 o 
   2   1   9      222.73      238.42      2.41 o 
   3   1   9      933.56      968.29      5.97 o 
   4   1   9      709.66      694.67      5.05 o 
   5   1   9      284.64      296.90      3.23 o 
   6   1   9      485.50      491.12      4.35 o 
   7   1   9      275.67      261.04      3.66 o 
   8   1   9      254.66      258.34      3.88 o 
   9   1   9      159.00      138.61      3.45 o 
  10   1   9        0.15       -0.49      1.70 o 
  11   1   9       48.31       37.66      2.12 o 
  12   1   9      107.26      101.28      2.82 o 
  13   1   9       48.28       29.20      3.18 o 
  14   1   9        0.64       -2.31      2.31 o 
  15   1   9      103.26       93.77      4.39 o 
  16   1   9       10.84       13.84      3.08 o 
  17   1   9       55.44       47.99      4.31 o 
  18   1   9       55.91       64.50      4.52 o 
  19   1   9       20.17       22.99      3.89 o 
   0   2   9     1980.53     2349.02     20.07 o 
   1   2   9       90.07      108.98      1.84 o 
   2   2   9      731.88      712.00      4.86 o 
   3   2   9      489.59      514.29      3.76 o 
   4   2   9      546.78      573.38      4.01 o 
   5   2   9      126.16      107.69      1.88 o 
   6   2   9      135.74      116.97      2.30 o 
   7   2   9     1022.43     1109.40      7.91 o 
   8   2   9      398.76      393.38      4.34 o 
   9   2   9      102.30       89.11      2.57 o 
  10   2   9      925.10      997.64      8.97 o 
  11   2   9      653.35      664.38      7.52 o 
  12   2   9      141.40      141.49      4.87 o 
  13   2   9        2.63       -2.26      2.26 o 
  14   2   9       24.47       28.27      2.98 o 
  15   2   9        0.62        0.74      2.59 o 
  16   2   9      142.92      190.19      5.90 o 
  17   2   9        2.77        2.63      3.08 o 
  18   2   9       47.25       50.14      4.50 o 
  19   2   9       20.64       28.20      4.30 o 
   1   3   9     4327.96     4524.40     24.84 o 
   2   3   9      361.35      367.42      3.66 o 
   3   3   9     3913.47     4225.93     23.39 o 
   4   3   9     1288.26     1322.16      8.06 o 
   5   3   9     1702.31     1659.62     10.12 o 
   6   3   9       23.94       17.30      1.33 o 
   7   3   9     1064.13     1085.54      8.17 o 
   8   3   9        1.38       -1.20      1.80 o 
   9   3   9      384.48      374.83      6.79 o 
  10   3   9      473.50      435.13      6.64 o 
  11   3   9      200.80      195.12      4.88 o 
  12   3   9       79.58       73.97      3.92 o 
  13   3   9      243.82      239.64      5.25 o 
  14   3   9        6.12        7.17      2.61 o 
  15   3   9      180.92      169.97      5.47 o 
  16   3   9       22.71       32.84      3.71 o 
  17   3   9       39.52       59.82      4.55 o 
  18   3   9       42.51       55.58      5.01 o 
  19   3   9       28.77       36.90      4.85 o 
   0   4   9      640.49      585.23      6.96 o 
   1   4   9      133.92      131.40      2.58 o 
   2   4   9     1126.04     1296.50      9.98 o 
   3   4   9      186.57      199.41      2.89 o 
   4   4   9      144.90      121.53      2.67 o 
   5   4   9      195.47      197.56      3.56 o 
   6   4   9      191.14      196.14      3.22 o 
   7   4   9      296.77      274.95      7.23 o 
   8   4   9       85.92       75.99      3.03 o 
   9   4   9        9.74        3.33      3.20 o 
  10   4   9      239.61      216.41      6.77 o 
  11   4   9        8.16        4.47      1.94 o 
  12   4   9        8.54        6.21      1.96 o 
  13   4   9        6.47        4.83      2.51 o 
  14   4   9       30.08       25.56      3.35 o 
  15   4   9        3.76        0.43      3.05 o 
  16   4   9        2.80        0.43      3.31 o 
  17   4   9       10.07        9.17      4.35 o 
  18   4   9       11.19       10.36      4.55 o 
   1   5   9      131.54      118.99      2.28 o 
   2   5   9      241.71      261.42      3.23 o 
   3   5   9      262.96      238.26      3.58 o 
   4   5   9       26.00       26.72      1.43 o 
   5   5   9     1210.89     1173.03      8.15 o 
   6   5   9      151.07      164.11      3.24 o 
   7   5   9      491.68      518.29      5.11 o 
   8   5   9      522.25      471.13      6.14 o 
   9   5   9      588.74      571.40      6.92 o 
  10   5   9      404.30      420.70      6.05 o 
  11   5   9       36.30       36.86      2.82 o 
  12   5   9        0.52        0.97      2.57 o 
  13   5   9       89.89       87.18      4.64 o 
  14   5   9        7.37        5.42      3.44 o 
  15   5   9       35.55       33.36      4.53 o 
  16   5   9        3.39       -1.07      4.27 o 
  17   5   9       62.08       63.30      6.32 o 
   0   6   9      359.58      293.69      5.32 o 
   1   6   9        4.96        1.65      1.20 o 
   2   6   9     1010.71      960.55      7.97 o 
   3   6   9      637.51      619.87      5.99 o 
   4   6   9      728.79      658.16      6.51 o 
   5   6   9        4.06        4.74      1.69 o 
   6   6   9      557.31      502.67      7.10 o 
   7   6   9       49.07       44.55      2.84 o 
   8   6   9      764.42      812.67      8.62 o 
   9   6   9       30.61       36.05      2.82 o 
  10   6   9       12.94       14.93      2.57 o 
  11   6   9        0.01       -2.26      2.27 o 
  12   6   9       47.94       55.40      4.06 o 
  13   6   9        1.22       -2.23      3.08 o 
  14   6   9        7.83        6.72      3.71 o 
  15   6   9        4.61       -0.51      3.71 o 
  16   6   9       10.65        9.11      4.07 o 
   1   7   9       46.25       25.38      1.91 o 
   2   7   9       59.75       54.07      2.48 o 
   3   7   9       72.72       79.81      2.95 o 
   4   7   9       26.85       24.14      2.28 o 
   5   7   9       67.88       69.23      3.07 o 
   6   7   9        4.79        7.56      2.93 o 
   7   7   9      107.28      111.68      3.84 o 
   8   7   9        1.13        2.83      2.36 o 
   9   7   9       78.52       76.51      3.42 o 
  10   7   9       35.04       28.82      2.79 o 
  11   7   9       44.64       52.29      3.59 o 
  12   7   9        7.42        3.40      3.09 o 
  13   7   9       39.32       48.85      4.23 o 
  14   7   9        0.19       -1.12      3.53 o 
   0   8   9       14.86       13.17      2.87 o 
   1   8   9        7.79        8.42      1.75 o 
   2   8   9        0.31       -1.59      1.71 o 
   3   8   9       81.13       78.74      3.04 o 
   4   8   9        0.79        0.57      2.36 o 
   5   8   9        1.79        0.07      2.27 o 
   6   8   9       70.39       69.90      3.46 o 
   7   8   9       10.13       13.42      2.49 o 
   8   8   9       26.50       24.78      2.71 o 
   9   8   9        0.55       -1.55      2.33 o 
  10   8   9        4.52        6.09      2.79 o 
  11   8   9        1.03        0.30      3.01 o 
  12   8   9        0.19        0.21      3.18 o 
   1   9   9       51.87       66.64      2.99 o 
   2   9   9       13.48       15.85      2.13 o 
   3   9   9       17.25       28.44      2.27 o 
   4   9   9       11.33       10.09      2.05 o 
   5   9   9       21.98       34.70      2.62 o 
   6   9   9       31.79       37.49      3.12 o 
   7   9   9        2.23        2.66      2.65 o 
   8   9   9       21.57       24.30      3.31 o 
   9   9   9        3.13        1.26      3.27 o 
  10   9   9        7.11        8.62      3.50 o 
   0  10   9       13.13       19.67      3.19 o 
   1  10   9        1.38       -2.09      2.09 o 
   2  10   9       42.89       54.82      2.97 o 
   3  10   9       17.36       17.56      2.53 o 
   4  10   9      100.48      105.43      3.92 o 
   5  10   9       28.84       38.76      5.21 o 
   6  10   9       39.63       46.62      3.80 o 
   0   0  10      143.58      204.42      4.46 o 
   1   0  10      146.98      119.15      2.33 o 
   2   0  10      769.35      692.83      6.79 o 
   3   0  10     1089.08     1137.01     10.64 o 
   4   0  10     5025.85     5120.23     41.97 o 
   5   0  10     2856.39     3270.67     25.50 o 
   6   0  10      811.65      699.70      8.49 o 
   7   0  10        6.18        9.89      2.04 o 
   8   0  10     1559.10     1572.27     17.76 o 
   9   0  10        2.91       -2.04      2.04 o 
  10   0  10     1395.04     1487.03     17.62 o 
  11   0  10        5.27        0.17      2.62 o 
  12   0  10      482.12      481.27      9.18 o 
  13   0  10        0.66       -3.51      3.51 o 
  14   0  10      136.00      114.67      6.18 o 
  15   0  10       88.84       72.36      5.69 o 
  16   0  10      493.20      531.05     19.44 o 
  17   0  10       36.92       44.43      5.51 o 
  18   0  10      152.69      191.52     18.56 o 
  19   0  10        8.32       16.90      5.29 o 
   1   1  10      909.08      935.42      6.26 o 
   2   1  10     1615.21     1725.58     10.28 o 
   3   1  10      641.12      744.21      5.26 o 
   4   1  10     2507.16     2705.28     14.81 o 
   5   1  10       55.63       66.26      1.70 o 
   6   1  10       76.90       75.54      1.94 o 
   7   1  10       78.23       77.30      2.58 o 
   8   1  10        0.01       -1.40      1.40 o 
   9   1  10      108.44       84.38      3.02 o 
  10   1  10        3.18       -1.66      1.66 o 
  11   1  10      211.56      199.51      4.12 o 
  12   1  10        0.01       -1.86      1.86 o 
  13   1  10      142.50      118.31      5.07 o 
  14   1  10       11.69        7.78      2.68 o 
  15   1  10       60.07       54.49      3.75 o 
  16   1  10       40.09       44.55      3.69 o 
  17   1  10       85.60       90.81      4.75 o 
  18   1  10       46.83       43.82      4.11 o 
  19   1  10       12.79       14.79      3.72 o 
   0   2  10      344.62      356.74      4.88 o 
   1   2  10      412.99      483.78      4.10 o 
   2   2  10        3.77        4.97      0.81 o 
   3   2  10       21.69       21.97      1.14 o 
   4   2  10       75.92       80.08      1.71 o 
   5   2  10       96.63      117.11      3.26 o 
   6   2  10        0.01       -0.21      1.01 o 
   7   2  10        4.86        3.53      1.51 o 
   8   2  10       71.51       90.60      3.27 o 
   9   2  10       43.23       42.26      2.54 o 
  10   2  10        0.00       -1.23      1.23 o 
  11   2  10       66.07       57.70      2.68 o 
  12   2  10      223.31      207.42      5.30 o 
  13   2  10       27.52       11.32      3.05 o 
  14   2  10        1.78        1.95      2.51 o 
  15   2  10        5.70        4.94      2.69 o 
  16   2  10       31.42       25.39      3.35 o 
  17   2  10        7.86       10.18      3.22 o 
  18   2  10        1.32        9.65      3.77 o 
  19   2  10        1.92        7.21      3.88 o 
   1   3  10      182.51      240.44      2.94 o 
   2   3  10        4.20       13.02      1.20 o 
   3   3  10       96.99      124.41      2.93 o 
   4   3  10       36.39       18.05      1.26 o 
   5   3  10      640.52      646.94      5.33 o 
   6   3  10      357.79      351.35      3.89 o 
   7   3  10      369.21      332.59      4.37 o 
   8   3  10     1145.44     1167.78      9.45 o 
   9   3  10        0.15       -3.38      3.38 o 
  10   3  10      923.40      909.42     10.07 o 
  11   3  10      110.97      112.69      4.02 o 
  12   3  10      165.38      158.52      5.00 o 
  13   3  10       16.30       13.64      2.61 o 
  14   3  10       42.13       43.01      3.38 o 
  15   3  10       32.65       31.38      3.37 o 
  16   3  10        0.82        3.24      3.24 o 
  17   3  10        1.64        4.18      3.76 o 
  18   3  10       28.48       32.33      4.58 o 
   0   4  10      727.71      639.29     12.50 o 
   1   4  10        3.43       -0.81      1.37 o 
   2   4  10     2553.21     2516.70     16.20 o 
   3   4  10      684.26      685.11      6.34 o 
   4   4  10      987.70      958.53      7.28 o 
   5   4  10       11.05       13.62      1.48 o 
   6   4  10     4175.63     4151.97     24.58 o 
   7   4  10      411.85      405.21      5.34 o 
   8   4  10      930.21      925.19      8.68 o 
   9   4  10      855.45      863.11      9.49 o 
  10   4  10      270.08      242.47      5.30 o 
  11   4  10        5.07       -0.09      2.23 o 
  12   4  10      136.13      147.49      4.96 o 
  13   4  10       10.58        7.60      2.65 o 
  14   4  10       99.70      113.15      4.91 o 
  15   4  10        1.73       -0.58      3.25 o 
  16   4  10      111.50      128.68      6.71 o 
  17   4  10        0.64        2.18      4.25 o 
  18   4  10       43.71       49.28      5.57 o 
   1   5  10      133.20      122.44      2.21 o 
   2   5  10      106.77      103.08      2.18 o 
   3   5  10      160.33      183.85      2.96 o 
   4   5  10        1.86       -0.89      1.10 o 
   5   5  10      804.22      810.75      6.62 o 
   6   5  10       55.83       65.85      2.42 o 
   7   5  10      320.97      355.33      5.70 o 
   8   5  10      146.24      163.53      4.59 o 
   9   5  10       18.35       18.02      2.74 o 
  10   5  10        4.11        5.84      2.33 o 
  11   5  10       53.85       50.09      3.28 o 
  12   5  10        0.44       -2.10      2.84 o 
  13   5  10       35.45       34.52      3.81 o 
  14   5  10        2.60        3.04      3.46 o 
  15   5  10       14.26        8.93      4.54 o 
  16   5  10        0.24        0.49      4.44 o 
  17   5  10        5.32        7.71      4.89 o 
   0   6  10       67.70       56.12      2.61 o 
   1   6  10       19.85       14.35      1.51 o 
   2   6  10       50.03       42.76      2.52 o 
   3   6  10      290.78      342.56      4.36 o 
   4   6  10       14.35       14.14      2.13 o 
   5   6  10       22.15       24.48      2.23 o 
   6   6  10       69.03       74.88      3.07 o 
   7   6  10       97.19       92.62      3.82 o 
   8   6  10       46.46       45.46      3.27 o 
   9   6  10      150.70      153.02      7.77 o 
  10   6  10       50.26       45.53      3.47 o 
  11   6  10       13.77        8.18      3.00 o 
  12   6  10       26.86       22.60      3.53 o 
  13   6  10        0.44        1.52      3.12 o 
  14   6  10        1.75       -0.78      3.53 o 
  15   6  10        8.83        8.07      3.99 o 
  16   6  10        0.01        0.96      4.13 o 
   1   7  10        9.97       12.06      1.84 o 
   2   7  10        0.55       -1.04      2.38 o 
   3   7  10        5.46        3.12      2.61 o 
   4   7  10       65.87       49.94      2.74 o 
   5   7  10       38.89       35.74      3.11 o 
   6   7  10       14.41       11.61      2.16 o 
   7   7  10        7.05       10.33      2.45 o 
   8   7  10       27.52       28.82      3.22 o 
   9   7  10       31.76       28.38      2.90 o 
  10   7  10        3.26        3.98      2.88 o 
  11   7  10        1.44        1.24      2.92 o 
  12   7  10       13.94       16.01      3.50 o 
  13   7  10        2.18       -1.44      3.55 o 
  14   7  10       11.47       11.47      3.99 o 
   0   8  10      261.41      253.90      6.35 o 
   1   8  10        0.12       -1.71      1.71 o 
   2   8  10       66.70       69.65      3.26 o 
   3   8  10       75.13       63.50      3.75 o 
   4   8  10      288.92      284.05      5.35 o 
   5   8  10       13.23       12.97      2.33 o 
   6   8  10      115.44      122.83      5.78 o 
   7   8  10        3.72        6.62      2.58 o 
   8   8  10      173.89      179.35      4.85 o 
   9   8  10        1.51        1.12      2.73 o 
  10   8  10       73.74       96.93      4.73 o 
  11   8  10        8.11        9.80      3.33 o 
  12   8  10       64.26       87.37      4.94 o 
   1   9  10      104.29      120.27      3.91 o 
   2   9  10        1.06       -0.50      2.05 o 
   3   9  10       29.73       38.39      2.49 o 
   4   9  10        5.19        1.61      2.01 o 
   5   9  10        7.49        7.97      2.25 o 
   6   9  10        0.12        0.63      2.57 o 
   7   9  10       75.29       65.86      3.80 o 
   8   9  10        1.97        0.84      3.17 o 
   9   9  10       36.45       34.22      4.14 o 
   0  10  10       38.02       34.77      3.57 o 
   1  10  10        0.09       -2.17      2.17 o 
   2  10  10        0.05        6.50      2.40 o 
   3  10  10        6.49        4.53      2.44 o 
   4  10  10        3.47        3.23      2.52 o 
   5  10  10       10.14        2.47      2.52 o 
   1   1  11       67.65       69.06      2.23 o 
   2   1  11      481.31      550.85      4.62 o 
   3   1  11      511.51      529.37      4.47 o 
   4   1  11      126.62      139.17      2.25 o 
   5   1  11      414.72      402.91      3.64 o 
   6   1  11      132.96      175.15      2.82 o 
   7   1  11      403.56      452.78      5.16 o 
   8   1  11       40.10       32.19      2.08 o 
   9   1  11      207.11      229.44      4.35 o 
  10   1  11      175.19      157.31      3.92 o 
  11   1  11       62.63       67.65      2.90 o 
  12   1  11        5.67        1.66      2.39 o 
  13   1  11        4.74        0.66      2.84 o 
  14   1  11        0.24       -2.82      2.82 o 
  15   1  11       13.79        8.20      2.92 o 
  16   1  11        1.29        1.19      2.83 o 
  17   1  11        5.65       12.36      3.35 o 
  18   1  11       17.77       23.19      3.83 o 
  19   1  11        6.42       11.49      3.79 o 
   0   2  11      886.08      836.49      8.94 o 
   1   2  11       57.25       43.49      1.46 o 
   2   2  11     2873.91     2776.92     16.21 o 
   3   2  11      159.98      171.72      2.32 o 
   4   2  11     3451.10     3600.91     19.10 o 
   5   2  11      261.93      263.67      3.17 o 
   6   2  11     2918.83     2867.08     16.94 o 
   7   2  11       72.49       63.15      2.34 o 
   8   2  11     2336.46     2299.57     18.86 o 
   9   2  11      493.13      492.13      6.46 o 
  10   2  11      104.37       95.21      3.68 o 
  11   2  11       28.65       21.38      2.67 o 
  12   2  11      377.94      371.59      8.95 o 
  13   2  11        9.44       -1.51      2.74 o 
  14   2  11      128.81      123.87      4.96 o 
  15   2  11        0.02       -1.35      2.71 o 
  16   2  11      168.62      191.60      6.07 o 
  17   2  11       36.03       40.10      3.89 o 
  18   2  11      145.70      142.50      6.18 o 
  19   2  11        4.74        7.03      3.97 o 
   1   3  11      211.19      241.26      3.15 o 
   2   3  11       19.07       12.44      1.22 o 
   3   3  11        8.90        4.12      1.24 o 
   4   3  11        1.97        2.41      1.22 o 
   5   3  11      113.09       97.95      3.23 o 
   6   3  11       47.14       57.10      2.04 o 
   7   3  11      519.66      507.71      5.57 o 
   8   3  11      912.78      955.29      8.79 o 
   9   3  11       10.33        3.25      2.37 o 
  10   3  11       91.20       83.92      3.88 o 
  11   3  11        0.22       -2.10      2.10 o 
  12   3  11        0.01       -2.39      2.39 o 
  13   3  11       74.53       59.59      4.07 o 
  14   3  11       24.25       18.64      3.57 o 
  15   3  11        0.01       -2.82      2.82 o 
  16   3  11        0.12        0.44      3.10 o 
  17   3  11        0.02        2.24      3.82 o 
  18   3  11       12.01       10.68      4.11 o 
   0   4  11       20.60       35.43      2.33 o 
   1   4  11       28.11       25.52      1.48 o 
   2   4  11        9.23       18.24      1.41 o 
   3   4  11      282.31      274.70      3.72 o 
   4   4  11       41.44       50.58      1.96 o 
   5   4  11        3.87        0.40      1.60 o 
   6   4  11        1.15       12.91      1.79 o 
   7   4  11      969.81      971.22      8.35 o 
   8   4  11        0.05        1.97      2.82 o 
   9   4  11        0.27       -1.48      2.28 o 
  10   4  11       41.70       35.49      2.82 o 
  11   4  11      100.54      112.98      4.49 o 
  12   4  11        7.68        5.88      2.89 o 
  13   4  11        0.00       -2.87      2.87 o 
  14   4  11        1.54        2.58      2.94 o 
  15   4  11        1.78       -1.30      3.30 o 
  16   4  11        1.92        2.11      4.03 o 
  17   4  11        6.97        3.33      4.07 o 
   1   5  11      126.79      111.39      2.24 o 
   2   5  11        0.36       -0.58      0.90 o 
   3   5  11      122.98      102.14      2.72 o 
   4   5  11      166.38      160.03      3.64 o 
   5   5  11      185.09      178.62      3.30 o 
   6   5  11      202.92      196.15      4.07 o 
   7   5  11       31.78       39.13      3.02 o 
   8   5  11      296.66      298.96      5.56 o 
   9   5  11        2.95        3.59      2.30 o 
  10   5  11       20.63       19.97      2.77 o 
  11   5  11       22.13       29.55      3.42 o 
  12   5  11       16.35        6.93      3.44 o 
  13   5  11       86.88       93.88      5.44 o 
  14   5  11        7.14        4.44      3.80 o 
  15   5  11        0.05        0.60      4.16 o 
  16   5  11       11.73       15.46      4.77 o 
   0   6  11      136.53      134.21      4.32 o 
   1   6  11       32.00       31.08      1.96 o 
   2   6  11       77.13       94.04      3.32 o 
   3   6  11       12.14        4.63      1.92 o 
   4   6  11       28.88       25.83      2.79 o 
   5   6  11      339.86      326.02      5.76 o 
   6   6  11     1218.58     1205.41     11.60 o 
   7   6  11        8.00        5.23      2.48 o 
   8   6  11      351.23      363.58      6.63 o 
   9   6  11       37.91       35.71      2.86 o 
  10   6  11       64.93       73.02      4.52 o 
  11   6  11        0.67        2.67      3.21 o 
  12   6  11      174.06      195.00      6.78 o 
  13   6  11       46.08       50.15      4.68 o 
  14   6  11       87.69      103.73      6.02 o 
  15   6  11       20.11       23.13      4.41 o 
   1   7  11       10.53        6.61      1.92 o 
   2   7  11        6.77        4.35      1.94 o 
   3   7  11       90.47       69.93      3.08 o 
   4   7  11      236.64      208.52      4.62 o 
   5   7  11        0.26        2.15      2.14 o 
   6   7  11       15.00       16.58      2.51 o 
   7   7  11        0.32       -2.29      2.29 o 
   8   7  11       15.54       13.85      2.60 o 
   9   7  11       33.07       21.46      2.90 o 
  10   7  11        2.04        0.55      2.76 o 
  11   7  11        5.51        7.51      3.14 o 
  12   7  11        0.00       -1.79      3.14 o 
  13   7  11       34.04       39.28      4.62 o 
  14   7  11        3.41        4.87      3.99 o 
   0   8  11        3.41        1.00      2.52 o 
   1   8  11        0.74       -0.19      1.84 o 
   2   8  11        6.86        6.65      2.11 o 
   3   8  11        5.59        0.54      1.98 o 
   4   8  11       16.16       14.73      2.81 o 
   5   8  11       18.58       18.14      2.60 o 
   6   8  11       43.49       36.41      3.29 o 
   7   8  11       23.54       25.66      3.22 o 
   8   8  11       35.26       32.11      2.97 o 
   9   8  11        0.42        1.67      2.91 o 
  10   8  11       10.65       12.76      3.25 o 
  11   8  11       22.92       22.20      3.69 o 
  12   8  11        3.12        5.10      3.40 o 
   1   9  11       59.56       63.90      2.97 o 
   2   9  11        5.88        6.70      2.36 o 
   3   9  11        7.69        7.51      2.37 o 
   4   9  11       52.32       45.04      3.09 o 
   5   9  11       17.11       12.82      2.43 o 
   6   9  11       25.30       30.20      3.09 o 
   7   9  11        1.02        1.24      3.08 o 
   8   9  11       20.42       21.07      3.55 o 
   9   9  11        9.16       13.60      4.02 o 
   0  10  11      172.67      200.34     10.32 o 
   1  10  11        1.15        2.28      2.80 o 
   2  10  11      179.65      202.92      5.25 o 
   3  10  11        4.85        4.53      2.54 o 
   4  10  11       80.05       94.94      4.99 o 
   0   0  12       16.26       11.91      2.20 o 
   1   0  12      940.73     1081.84     11.23 o 
   2   0  12      538.52      445.48      6.16 o 
   3   0  12      109.59      126.46      3.80 o 
   4   0  12      296.61      285.12      4.97 o 
   5   0  12       40.57       48.85      2.05 o 
   6   0  12       27.05       22.41      2.09 o 
   7   0  12      336.93      390.36      6.52 o 
   8   0  12       76.67       65.71      4.24 o 
   9   0  12      114.52      128.88      4.59 o 
  10   0  12      823.97      795.07     11.77 o 
  11   0  12       11.83        1.84      3.54 o 
  12   0  12      141.72      139.63     12.29 o 
  13   0  12        0.33       -3.79      3.79 o 
  14   0  12       52.80       42.09      5.52 o 
  15   0  12       17.16       28.39      5.41 o 
  16   0  12      116.22      125.34      7.41 o 
  17   0  12       16.87       19.23      5.03 o 
  18   0  12      104.24       86.76      7.11 o 
  19   0  12       39.31       40.17      6.12 o 
   1   1  12       44.88       28.53      1.28 o 
   2   1  12       63.59       68.42      2.52 o 
   3   1  12      158.40      212.18      3.12 o 
   4   1  12      244.15      256.55      3.15 o 
   5   1  12     1644.30     1643.19     10.24 o 
   6   1  12        0.89       -1.07      1.07 o 
   7   1  12     2248.57     2377.08     16.14 o 
   8   1  12      131.37      113.00      3.31 o 
   9   1  12     1005.21      994.30     10.07 o 
  10   1  12       38.43       33.96      2.36 o 
  11   1  12       25.39       24.75      2.69 o 
  12   1  12       89.52       61.83      4.06 o 
  13   1  12       20.77       17.29      3.25 o 
  14   1  12        0.44       -2.63      2.76 o 
  15   1  12       26.55       25.92      3.44 o 
  16   1  12       36.52       35.10      3.74 o 
  17   1  12       75.21       77.89      4.59 o 
  18   1  12       27.71       37.51      4.09 o 
  19   1  12       88.51      119.41      7.72 o 
   0   2  12      869.64     1041.54     11.76 o 
   1   2  12      208.05      215.71      3.25 o 
   2   2  12      474.79      542.41      5.48 o 
   3   2  12       17.65       11.01      1.24 o 
   4   2  12       90.64      103.93      3.26 o 
   5   2  12      497.60      500.92      5.04 o 
   6   2  12       80.19       95.52      3.83 o 
   7   2  12      338.37      328.42      4.82 o 
   8   2  12        3.64        3.45      1.43 o 
   9   2  12       19.35       20.74      2.17 o 
  10   2  12      284.58      257.74      5.06 o 
  11   2  12       56.85       42.36      3.37 o 
  12   2  12      118.16      114.44      4.77 o 
  13   2  12        4.22        2.32      2.94 o 
  14   2  12        8.79        8.01      3.09 o 
  15   2  12        7.92        6.05      2.88 o 
  16   2  12        1.37        2.64      3.04 o 
  17   2  12        0.11        5.44      3.57 o 
  18   2  12        4.68       15.03      3.94 o 
   1   3  12     2361.52     2257.13     15.05 o 
   2   3  12      787.93      801.63      6.85 o 
   3   3  12     2013.74     2058.23     13.36 o 
   4   3  12        9.15        5.22      1.36 o 
   5   3  12     1324.35     1252.70      9.13 o 
   6   3  12       34.49       23.70      1.87 o 
   7   3  12      187.90      174.32      4.01 o 
   8   3  12      240.24      222.59      5.63 o 
   9   3  12       14.62        8.72      2.39 o 
  10   3  12      141.95      128.06      4.60 o 
  11   3  12       91.40       89.71      4.05 o 
  12   3  12        7.69        4.79      2.66 o 
  13   3  12       67.58       69.27      4.32 o 
  14   3  12        7.76        6.22      2.90 o 
  15   3  12       22.77       22.17      3.59 o 
  16   3  12        0.28       -3.11      3.11 o 
  17   3  12        1.33       -2.05      3.70 o 
  18   3  12        1.02        4.56      4.00 o 
   0   4  12      533.84      512.63      6.42 o 
   1   4  12        6.10        4.86      1.25 o 
   2   4  12     1511.20     1624.95     11.07 o 
   3   4  12       86.62       73.02      2.41 o 
   4   4  12     1472.12     1484.22     11.43 o 
   5   4  12       20.18       19.94      1.97 o 
   6   4  12     1298.97     1251.17     10.25 o 
   7   4  12      565.25      591.10      6.30 o 
   8   4  12     1349.19     1355.48     12.11 o 
   9   4  12      170.90      162.00      4.29 o 
  10   4  12        8.26        2.84      2.22 o 
  11   4  12        4.46        1.77      2.55 o 
  12   4  12      175.22      160.67      5.79 o 
  13   4  12       21.10       24.62      3.55 o 
  14   4  12       36.21       38.85      5.33 o 
  15   4  12       73.63       78.02      5.33 o 
  16   4  12       75.72       90.88      6.18 o 
  17   4  12       28.18       36.64      5.22 o 
   1   5  12       55.28       57.64      1.87 o 
   2   5  12       12.95        9.42      1.27 o 
   3   5  12       11.90        9.99      1.49 o 
   4   5  12       11.10       19.76      1.72 o 
   5   5  12      923.69      946.52      9.27 o 
   6   5  12       27.27       19.22      2.62 o 
   7   5  12      263.79      241.61      5.39 o 
   8   5  12      328.03      319.57      5.79 o 
   9   5  12        5.36        5.46      2.30 o 
  10   5  12       44.63       39.26      3.40 o 
  11   5  12       16.93       16.41      3.53 o 
  12   5  12       19.88       20.99      3.99 o 
  13   5  12       69.70       72.44      5.69 o 
  14   5  12        1.27       -3.46      3.46 o 
  15   5  12       41.73       45.36      5.47 o 
  16   5  12        0.04        4.43      4.74 o 
   0   6  12        6.18        6.32      4.17 o 
   1   6  12        0.76       -1.61      1.61 o 
   2   6  12       54.49       53.14      2.73 o 
   3   6  12       96.35       89.88      3.81 o 
   4   6  12       56.44       52.29      2.96 o 
   5   6  12       15.01       10.97      2.45 o 
   6   6  12       96.58       90.55      3.47 o 
   7   6  12       60.56       51.32      3.29 o 
   8   6  12        0.04        0.14      2.41 o 
   9   6  12        7.04        6.74      2.53 o 
  10   6  12        0.31       -0.94      3.04 o 
  11   6  12       36.17       36.20      4.14 o 
  12   6  12        5.61        7.18      3.77 o 
  13   6  12       38.34       30.05      4.41 o 
  14   6  12        0.91       -0.44      3.72 o 
  15   6  12        0.16       -1.54      7.23 o 
   1   7  12      240.08      237.84      4.60 o 
   2   7  12        3.90        2.50      1.91 o 
   3   7  12       12.38        8.11      2.16 o 
   4   7  12        0.53       -0.56      2.04 o 
   5   7  12       29.27       27.70      2.61 o 
   6   7  12       31.77       35.05      2.84 o 
   7   7  12       10.30       10.61      2.92 o 
   8   7  12       62.59       52.54      3.35 o 
   9   7  12       65.12       68.64      4.10 o 
  10   7  12        3.28        0.50      3.24 o 
  11   7  12      147.48      152.85      5.93 o 
  12   7  12        5.67        9.16      3.41 o 
  13   7  12       31.49       39.73      4.64 o 
   0   8  12       11.79        4.95      2.90 o 
   1   8  12       13.19        7.89      2.31 o 
   2   8  12       80.73       87.91      3.57 o 
   3   8  12       48.24       41.89      2.88 o 
   4   8  12        2.27        4.48      2.28 o 
   5   8  12        4.76        0.71      2.24 o 
   6   8  12       91.78       81.84      4.27 o 
   7   8  12       12.27       10.10      3.05 o 
   8   8  12       28.25       28.31      4.02 o 
   9   8  12       12.00        9.29      2.94 o 
  10   8  12       27.72       33.18      3.85 o 
  11   8  12        6.93        4.55      3.27 o 
   1   9  12      103.64       99.13      4.69 o 
   2   9  12        0.08        0.08      2.65 o 
   3   9  12        4.84        3.88      2.36 o 
   4   9  12       12.12       11.46      2.68 o 
   5   9  12        0.10       -2.54      2.54 o 
   6   9  12        0.33       -2.83      2.83 o 
   7   9  12        7.72        6.53      3.27 o 
   8   9  12        1.68        1.01      3.31 o 
   0  10  12       10.73       19.89      8.99 o 
   1  10  12        4.10        4.59      3.18 o 
   2  10  12       38.46       40.72      4.68 o 
   1   1  13        0.92        3.12      1.02 o 
   2   1  13      701.93      716.49      6.38 o 
   3   1  13       70.95       68.64      2.09 o 
   4   1  13      142.62      143.53      2.68 o 
   5   1  13      493.09      498.91      4.77 o 
   6   1  13        1.20       -1.23      1.23 o 
   7   1  13      104.46      107.14      3.43 o 
   8   1  13        5.13       -1.07      1.68 o 
   9   1  13      531.20      538.03      6.68 o 
  10   1  13       55.09       49.73      2.89 o 
  11   1  13       77.11       68.51      3.77 o 
  12   1  13       19.82        3.32      2.94 o 
  13   1  13       37.89       29.57      3.56 o 
  14   1  13        8.52        2.61      3.09 o 
  15   1  13       42.01       43.08      4.12 o 
  16   1  13        8.29        5.85      3.15 o 
  17   1  13       35.93       57.61      4.33 o 
  18   1  13        0.02        5.95      3.61 o 
   0   2  13       36.20       29.56      2.66 o 
   1   2  13      110.07      110.78      3.15 o 
   2   2  13     1078.70     1151.29      9.92 o 
   3   2  13       40.28       37.61      2.30 o 
   4   2  13      317.40      371.21      4.36 o 
   5   2  13      568.52      561.34      5.52 o 
   6   2  13        8.92        4.70      1.24 o 
   7   2  13        0.14        1.15      1.50 o 
   8   2  13        2.45        0.16      1.67 o 
   9   2  13      339.14      327.91      5.59 o 
  10   2  13      109.72       80.58      3.58 o 
  11   2  13       84.16       80.14      4.17 o 
  12   2  13        3.84       -2.60      2.60 o 
  13   2  13       24.64       24.01      3.56 o 
  14   2  13        0.03       -3.09      3.09 o 
  15   2  13       65.34       69.38      4.55 o 
  16   2  13       22.27       17.29      3.43 o 
  17   2  13       18.72       27.80      4.18 o 
  18   2  13        1.72        3.39      3.73 o 
   1   3  13     2350.20     2402.09     16.03 o 
   2   3  13      376.21      372.75      4.53 o 
   3   3  13     1248.02     1184.84      8.85 o 
   4   3  13      295.18      300.61      4.02 o 
   5   3  13     1839.20     1842.80     12.49 o 
   6   3  13      317.65      309.76      4.36 o 
   7   3  13     2011.92     1953.82     13.87 o 
   8   3  13        0.14        3.88      2.01 o 
   9   3  13      691.91      729.05      8.87 o 
  10   3  13        7.24        4.37      2.37 o 
  11   3  13       78.72       82.37      4.05 o 
  12   3  13        3.71       -0.30      2.89 o 
  13   3  13      101.23       97.82      5.02 o 
  14   3  13        0.09        0.00      3.44 o 
  15   3  13       10.37       15.41      3.89 o 
  16   3  13        0.24       -0.50      3.30 o 
  17   3  13       18.69       27.96      4.42 o 
   0   4  13       13.16       11.67      2.00 o 
   1   4  13      124.51      113.46      2.73 o 
   2   4  13        4.65        5.96      1.50 o 
   3   4  13        0.18       -1.71      1.71 o 
   4   4  13      298.44      307.68      5.17 o 
   5   4  13       41.92       41.59      2.39 o 
   6   4  13      363.94      369.52      5.23 o 
   7   4  13       90.48       92.59      3.37 o 
   8   4  13      118.84      106.86      4.47 o 
   9   4  13       78.51       75.14      3.13 o 
  10   4  13       59.15       55.77      3.40 o 
  11   4  13       41.95       38.52      3.61 o 
  12   4  13       88.19       80.66      4.71 o 
  13   4  13        7.03        5.62      3.68 o 
  14   4  13       42.44       57.23      5.15 o 
  15   4  13        0.13        3.74      3.99 o 
  16   4  13        3.44        5.49      4.24 o 
  17   4  13        9.75       13.41      4.68 o 
   1   5  13      523.31      466.86      5.56 o 
   2   5  13       29.52       20.76      1.82 o 
   3   5  13      285.90      250.40      4.25 o 
   4   5  13      123.95      109.27      3.77 o 
   5   5  13      258.88      266.59      5.22 o 
   6   5  13        9.46        4.47      2.48 o 
   7   5  13      124.50      107.54      4.36 o 
   8   5  13      140.31      129.31      4.43 o 
   9   5  13       74.00       77.54      3.62 o 
  10   5  13       11.29       12.24      3.33 o 
  11   5  13      406.70      421.74      9.43 o 
  12   5  13        0.51        0.83      3.46 o 
  13   5  13      106.97      112.12      8.09 o 
  14   5  13        6.92       10.68      4.24 o 
  15   5  13      135.67      147.75      7.96 o 
  16   5  13       21.14       34.15      5.69 o 
   0   6  13      139.76       96.31      4.70 o 
   1   6  13        3.97        2.06      1.79 o 
   2   6  13       45.23       27.33      2.28 o 
   3   6  13        0.03       -1.93      1.93 o 
   4   6  13        0.36       -1.98      1.98 o 
   5   6  13       43.88       35.35      2.96 o 
   6   6  13       65.15       73.47      3.50 o 
   7   6  13       25.53       31.40      3.25 o 
   8   6  13        0.30       -1.06      2.32 o 
   9   6  13      130.32      135.65      5.26 o 
  10   6  13        0.12        5.34      3.25 o 
  11   6  13        5.76        7.41      3.50 o 
  12   6  13        5.25        6.60      3.78 o 
  13   6  13        0.53       -3.60      3.60 o 
  14   6  13       12.12       16.20      4.20 o 
   1   7  13       96.99      111.44      3.63 o 
   2   7  13       12.84       10.94      2.10 o 
   3   7  13       67.53       70.47      3.31 o 
   4   7  13        0.12       -0.61      2.23 o 
   5   7  13      124.01      151.07      4.60 o 
   6   7  13        4.58        6.63      2.37 o 
   7   7  13        0.36       -0.87      2.65 o 
   8   7  13        0.07       -1.78      2.64 o 
   9   7  13       77.97       85.77      4.51 o 
  10   7  13        5.72        4.31      3.44 o 
  11   7  13      149.59      171.81      6.99 o 
  12   7  13       21.54       18.31      4.05 o 
  13   7  13       33.61       42.23      5.31 o 
   0   8  13       67.07       57.82      4.25 o 
   1   8  13        4.39        6.82      2.16 o 
   2   8  13       38.20       36.45      2.61 o 
   3   8  13        0.24        2.50      2.23 o 
   4   8  13        4.25        5.76      2.37 o 
   5   8  13        0.13       -0.31      2.26 o 
   6   8  13        1.71        1.08      3.10 o 
   7   8  13        4.75        1.10      3.23 o 
   8   8  13        0.36        0.93      3.36 o 
   9   8  13       57.12       58.36      4.78 o 
  10   8  13       41.60       40.81      4.07 o 
  11   8  13        0.23        1.87      3.41 o 
   1   9  13       69.39       98.35      4.07 o 
   2   9  13       33.36       34.22      3.03 o 
   3   9  13       69.62       80.36      5.09 o 
   4   9  13       18.91       13.63      3.13 o 
   5   9  13       38.26       43.05      4.19 o 
   6   9  13        0.02       -3.30      3.30 o 
   7   9  13       27.05       29.25      3.81 o 
   0   0  14      336.29      399.47      8.63 o 
   1   0  14       52.86       32.81      2.05 o 
   2   0  14       20.52        9.69      1.59 o 
   3   0  14       13.30        7.17      1.82 o 
   4   0  14        0.30        1.13      1.76 o 
   5   0  14       42.69       49.85      2.80 o 
   6   0  14      117.01      120.82      3.02 o 
   7   0  14      173.72      165.05      5.43 o 
   8   0  14      481.07      477.73      7.87 o 
   9   0  14      465.35      452.83      8.85 o 
  10   0  14      729.46      846.65     12.84 o 
  11   0  14      423.23      389.11     11.42 o 
  12   0  14       43.06       34.69      6.92 o 
  13   0  14        3.34       -3.64      3.64 o 
  14   0  14        5.57       -1.78      4.39 o 
  15   0  14        4.84        0.76      4.83 o 
  16   0  14        0.56       -4.40      9.19 o 
  17   0  14       19.09       21.88      5.33 o 
  18   0  14       27.54       36.61      6.10 o 
   1   1  14      213.00      196.71      3.17 o 
   2   1  14      696.77      795.03      6.98 o 
   3   1  14      141.93      132.69      2.89 o 
   4   1  14        3.53        0.01      1.31 o 
   5   1  14      410.69      378.54      4.39 o 
   6   1  14        8.26        8.74      1.45 o 
   7   1  14      597.50      607.78      5.87 o 
   8   1  14      442.17      467.59      6.42 o 
   9   1  14      523.75      519.09      6.65 o 
  10   1  14        9.93        2.38      2.27 o 
  11   1  14      327.55      328.25      7.40 o 
  12   1  14       36.17       30.58      3.60 o 
  13   1  14       24.74       36.83      3.90 o 
  14   1  14       53.69       57.75      4.43 o 
  15   1  14       88.69       86.33      5.73 o 
  16   1  14        1.49        0.36      3.34 o 
  17   1  14       25.75       30.99      3.96 o 
  18   1  14        7.36        6.99      3.58 o 
   0   2  14      178.22      155.93      8.47 o 
   1   2  14       13.59        4.97      1.57 o 
   2   2  14      440.09      447.88      5.88 o 
   3   2  14      240.46      254.72      4.22 o 
   4   2  14       78.15       70.39      2.59 o 
   5   2  14      782.10      782.52      7.28 o 
   6   2  14        9.85        1.73      1.42 o 
   7   2  14      129.39      133.62      3.49 o 
   8   2  14       66.76       69.69      2.79 o 
   9   2  14       62.03       65.46      3.16 o 
  10   2  14      255.80      265.38      7.40 o 
  11   2  14        0.45       -3.40      3.40 o 
  12   2  14        6.63       -0.44      2.92 o 
  13   2  14        2.70       -2.98      2.98 o 
  14   2  14        1.65       -3.08      3.08 o 
  15   2  14        0.88       -3.31      3.31 o 
  16   2  14        0.15        0.95      3.32 o 
  17   2  14        0.08       -0.42      3.47 o 
  18   2  14       31.28       38.32      4.66 o 
   1   3  14      195.84      174.31      3.32 o 
   2   3  14       45.63       34.45      1.97 o 
   3   3  14     1132.06     1097.52      9.74 o 
   4   3  14      290.53      261.23      4.02 o 
   5   3  14       92.85       75.92      2.66 o 
   6   3  14      480.46      436.75      6.29 o 
   7   3  14       15.22        8.68      2.67 o 
   8   3  14      268.16      254.76      4.64 o 
   9   3  14      277.21      272.29      5.18 o 
  10   3  14       22.27       23.59      3.03 o 
  11   3  14       69.29       63.95      3.80 o 
  12   3  14       10.27        5.67      3.01 o 
  13   3  14       93.57       84.16      4.84 o 
  14   3  14       28.64       23.92      4.33 o 
  15   3  14       41.46       36.42      4.35 o 
  16   3  14       67.82       73.57      5.34 o 
  17   3  14       25.64       32.71      4.71 o 
   0   4  14      768.89      670.63      8.71 o 
   1   4  14       14.75       13.40      1.63 o 
   2   4  14      321.65      303.52      4.27 o 
   3   4  14       12.27        7.84      2.01 o 
   4   4  14     1041.74     1013.97      9.12 o 
   5   4  14      243.13      228.09      5.16 o 
   6   4  14       59.63       49.42      2.88 o 
   7   4  14       16.38       10.92      2.37 o 
   8   4  14       67.85       68.32      3.05 o 
   9   4  14       32.32       24.40      2.53 o 
  10   4  14       51.52       59.12      4.03 o 
  11   4  14       33.60       28.05      3.56 o 
  12   4  14       34.50       40.53      4.28 o 
  13   4  14       47.87       43.23      4.49 o 
  14   4  14       59.48       66.83      6.07 o 
  15   4  14        9.54        8.31      4.65 o 
  16   4  14        1.89        2.88      4.19 o 
   1   5  14      598.78      587.61      6.81 o 
   2   5  14        1.31       -1.57      1.57 o 
   3   5  14      731.10      734.25      7.93 o 
   4   5  14       17.10       16.16      2.67 o 
   5   5  14      154.60      159.09      4.35 o 
   6   5  14       83.38       74.41      3.47 o 
   7   5  14      118.52      105.81      3.98 o 
   8   5  14        6.26        6.03      2.44 o 
   9   5  14      160.70      175.75      7.77 o 
  10   5  14        4.26        3.99      3.19 o 
  11   5  14      168.03      185.72      8.74 o 
  12   5  14       20.73       19.72      4.46 o 
  13   5  14       49.67       54.67      5.51 o 
  14   5  14        1.13       -4.42      6.06 o 
  15   5  14       14.17       15.54      5.07 o 
   0   6  14      110.53      128.59      5.56 o 
   1   6  14        5.36        5.33      1.92 o 
   2   6  14       75.31       69.94      3.01 o 
   3   6  14       11.04        8.85      2.09 o 
   4   6  14       40.83       30.39      2.71 o 
   5   6  14       27.96       25.03      2.59 o 
   6   6  14        1.68        0.71      2.27 o 
   7   6  14       17.22       19.27      2.62 o 
   8   6  14        3.01        3.19      2.71 o 
   9   6  14       89.28       96.88      4.68 o 
  10   6  14       84.89       75.98      4.89 o 
  11   6  14        1.81        0.33      3.33 o 
  12   6  14        4.10        5.81      4.31 o 
  13   6  14        1.49        3.33      4.27 o 
  14   6  14        5.06        6.02      4.18 o 
   1   7  14       10.66       13.31      2.30 o 
   2   7  14       21.75       16.19      2.33 o 
   3   7  14       31.10       27.64      2.60 o 
   4   7  14       13.24       10.03      2.41 o 
   5   7  14      108.77      109.63      4.16 o 
   6   7  14       18.00       13.28      2.89 o 
   7   7  14       32.56       32.67      3.71 o 
   8   7  14       72.02       60.21      4.59 o 
   9   7  14       15.33       16.51      3.45 o 
  10   7  14        0.01       -3.28      3.28 o 
  11   7  14        0.35        0.71      3.71 o 
  12   7  14        6.93        1.86      3.71 o 
   0   8  14       39.30       27.25      3.81 o 
   1   8  14        9.55        6.39      2.26 o 
   2   8  14       68.66       58.76      3.30 o 
   3   8  14       19.37       18.58      2.71 o 
   4   8  14       28.05       22.60      3.08 o 
   5   8  14       27.82       22.32      3.11 o 
   6   8  14        8.26       11.02      3.76 o 
   7   8  14        0.04       -2.49      3.24 o 
   8   8  14        3.22        5.56      3.58 o 
   9   8  14        1.47       -1.63      3.65 o 
  10   8  14       55.67       59.55      4.86 o 
   1   9  14       79.01      100.03      4.62 o 
   2   9  14       11.54       12.42      4.01 o 
   3   9  14      204.21      226.29      6.24 o 
   4   9  14       21.24       14.66      3.28 o 
   5   9  14       38.76       42.14      3.79 o 
   6   9  14        8.19       -1.67      3.49 o 
   7   9  14       11.55       14.75      4.10 o 
   1   1  15       15.00       12.29      1.34 o 
   2   1  15        0.38        3.92      1.22 o 
   3   1  15       51.45       52.87      2.09 o 
   4   1  15      452.10      460.00      5.88 o 
   5   1  15      352.29      327.57      4.45 o 
   6   1  15       39.35       31.41      1.78 o 
   7   1  15        2.88       -1.42      1.50 o 
   8   1  15      113.62      110.18      4.87 o 
   9   1  15      143.41      129.55      4.34 o 
  10   1  15       36.35       34.17      3.27 o 
  11   1  15        1.53        0.25      3.11 o 
  12   1  15        0.33       -2.93      2.96 o 
  13   1  15        0.09       -2.84      2.84 o 
  14   1  15       28.05       20.74      3.76 o 
  15   1  15       22.64       13.51      3.81 o 
  16   1  15       23.96       28.14      4.23 o 
  17   1  15        1.67        3.05      3.36 o 
   0   2  15     1425.63     1415.26     18.06 o 
   1   2  15        0.42       -1.57      1.57 o 
   2   2  15     1787.53     1843.53     14.85 o 
   3   2  15       11.90        4.76      1.69 o 
   4   2  15     1050.51     1055.51      9.30 o 
   5   2  15       43.35       41.00      2.01 o 
   6   2  15      371.53      374.49      4.66 o 
   7   2  15      184.75      182.72      4.36 o 
   8   2  15      434.39      476.09      7.91 o 
   9   2  15      103.10      117.04      5.88 o 
  10   2  15      892.67      979.39     15.50 o 
  11   2  15       68.78       53.51      4.01 o 
  12   2  15      191.40      212.76      7.25 o 
  13   2  15        2.35       -2.89      2.89 o 
  14   2  15       57.51       69.07      4.80 o 
  15   2  15        6.06        8.75      3.64 o 
  16   2  15        9.15       10.15      4.06 o 
  17   2  15        0.17       -1.51      3.53 o 
   1   3  15      178.31      189.75      5.00 o 
   2   3  15       30.11       20.35      2.07 o 
   3   3  15        1.68        1.24      2.74 o 
   4   3  15     1370.47     1414.16     11.37 o 
   5   3  15      269.44      236.76      4.97 o 
   6   3  15       65.10       60.39      2.49 o 
   7   3  15      584.02      611.88      7.00 o 
   8   3  15       43.26       37.90      2.74 o 
   9   3  15       34.33       35.77      2.88 o 
  10   3  15       18.62       24.25      3.02 o 
  11   3  15       33.57       35.40      3.69 o 
  12   3  15       21.86       18.93      3.42 o 
  13   3  15       58.44       60.37      5.03 o 
  14   3  15       76.41       83.89      6.26 o 
  15   3  15       68.05       64.41      5.56 o 
  16   3  15       52.40       62.76      5.63 o 
  17   3  15        1.70       -0.18      3.85 o 
   0   4  15      155.63      158.88      4.93 o 
   1   4  15        1.22       -1.58      1.58 o 
   2   4  15        8.37        8.69      1.80 o 
   3   4  15        0.96       -1.79      1.79 o 
   4   4  15        0.01        4.43      2.09 o 
   5   4  15      436.92      459.20      6.34 o 
   6   4  15       15.88       13.65      2.24 o 
   7   4  15        0.05       -1.73      2.06 o 
   8   4  15       16.21       18.76      2.69 o 
   9   4  15       24.34       29.62      2.85 o 
  10   4  15        1.08        1.15      3.29 o 
  11   4  15       36.74       36.17      3.87 o 
  12   4  15        6.01        6.10      3.72 o 
  13   4  15       34.11       32.53      4.75 o 
  14   4  15       14.58       13.40      4.84 o 
  15   4  15        0.06        4.29      4.63 o 
  16   4  15       11.71       13.36      4.44 o 
   1   5  15      161.23      172.10      3.75 o 
   2   5  15       27.55       19.04      2.02 o 
   3   5  15       52.92       58.66      3.50 o 
   4   5  15       92.33       85.66      3.22 o 
   5   5  15       64.15       64.96      3.14 o 
   6   5  15       45.23       41.64      3.25 o 
   7   5  15        9.76        6.79      2.53 o 
   8   5  15       20.49       13.51      3.12 o 
   9   5  15       13.62        8.90      3.04 o 
  10   5  15        0.13       -3.28      3.28 o 
  11   5  15       14.33        8.78      3.71 o 
  12   5  15        8.80        2.60      3.89 o 
  13   5  15       13.49        8.68      4.36 o 
  14   5  15        3.73        0.67      5.11 o 
  15   5  15        0.46        0.20      4.46 o 
   0   6  15      334.93      345.94      8.32 o 
   1   6  15       43.06       40.58      2.74 o 
   2   6  15       64.82       65.80      3.03 o 
   3   6  15       14.08       14.35      2.29 o 
   4   6  15      103.72      101.83      3.75 o 
   5   6  15        2.38        1.11      2.24 o 
   6   6  15       17.02       17.67      3.24 o 
   7   6  15        0.00        1.49      2.80 o 
   8   6  15       13.07       15.52      3.11 o 
   9   6  15        2.18        1.81      3.03 o 
  10   6  15      248.06      260.52      7.94 o 
  11   6  15        5.10        5.81      3.71 o 
  12   6  15       88.43       84.02      7.00 o 
  13   6  15        6.29        8.39      5.11 o 
  14   6  15       77.54       86.28      7.03 o 
   1   7  15       92.80      102.41      3.78 o 
   2   7  15        8.17        6.59      2.20 o 
   3   7  15       32.02       38.45      2.94 o 
   4   7  15       19.59       17.49      2.89 o 
   5   7  15       30.49       30.35      3.13 o 
   6   7  15        1.74       -0.13      2.59 o 
   7   7  15        6.80       -1.18      3.25 o 
   8   7  15       15.24       11.71      3.58 o 
   9   7  15       10.39        3.70      3.12 o 
  10   7  15        6.41        1.18      4.14 o 
  11   7  15       26.79       31.11      4.92 o 
  12   7  15        2.96        1.23      4.50 o 
   0   8  15        0.20        2.42      3.68 o 
   1   8  15        6.70        6.99      2.66 o 
   2   8  15        3.25        5.03      2.68 o 
   3   8  15        8.64        7.52      2.83 o 
   4   8  15        6.60        8.13      2.83 o 
   5   8  15       29.76       26.68      3.81 o 
   6   8  15        3.93        0.82      3.31 o 
   7   8  15        0.37        2.60      3.38 o 
   8   8  15        0.31       -0.57      3.58 o 
   9   8  15        1.82        2.86      3.65 o 
   1   9  15       28.52       29.95      3.70 o 
   2   9  15        0.34        6.44      3.03 o 
   3   9  15        3.58        4.88      3.08 o 
   4   9  15        9.35       12.96      3.37 o 
   5   9  15        5.12        2.63      3.13 o 
   6   9  15       28.55       30.47      5.70 o 
   0   0  16       51.98       48.86      3.79 o 
   1   0  16        1.69       -1.69      1.69 o 
   2   0  16      646.89      609.23      9.25 o 
   3   0  16     2259.14     2285.59     23.82 o 
   4   0  16      446.30      453.10      8.23 o 
   5   0  16       27.79       30.97      2.98 o 
   6   0  16     1128.30     1175.45     14.50 o 
   7   0  16        0.50       -2.50      2.50 o 
   8   0  16      209.74      200.70      6.45 o 
   9   0  16     1169.83     1150.77     17.40 o 
  10   0  16      270.15      339.91     10.83 o 
  11   0  16        1.46        2.62      4.09 o 
  12   0  16      362.86      382.18     11.84 o 
  13   0  16      136.97      141.30      8.49 o 
  14   0  16       66.89       72.79      7.03 o 
  15   0  16       29.57       27.88      5.99 o 
  16   0  16       40.29       52.04      6.87 o 
  17   0  16       22.20       23.48      5.69 o 
   1   1  16       55.14       54.84      2.11 o 
   2   1  16       31.98       24.71      1.90 o 
   3   1  16       39.08       37.26      2.12 o 
   4   1  16        0.03       -0.05      2.18 o 
   5   1  16      557.83      551.34      6.44 o 
   6   1  16       88.41       85.71      2.53 o 
   7   1  16      163.96      139.77      3.40 o 
   8   1  16        0.28       -1.81      1.99 o 
   9   1  16       29.12       29.16      3.11 o 
  10   1  16      144.53      169.76      5.95 o 
  11   1  16      429.75      424.45      8.63 o 
  12   1  16        4.40        1.60      3.15 o 
  13   1  16        2.91       -1.57      3.09 o 
  14   1  16        6.90        1.57      3.45 o 
  15   1  16        0.30       -2.90      3.45 o 
  16   1  16       50.71       45.72      4.80 o 
  17   1  16        0.00       -3.21      3.21 o 
   0   2  16        9.73        5.45      2.55 o 
   1   2  16       13.92        6.40      1.94 o 
   2   2  16        0.01        3.45      1.91 o 
   3   2  16      119.02      115.59      3.86 o 
   4   2  16      162.61      175.27      3.84 o 
   5   2  16       15.80        8.96      1.80 o 
   6   2  16      337.99      343.84      4.56 o 
   7   2  16       80.80       72.99      2.71 o 
   8   2  16        1.90        0.33      2.03 o 
   9   2  16     1045.13     1010.30     12.35 o 
  10   2  16       13.56        6.56      3.20 o 
  11   2  16       25.38       24.93      3.55 o 
  12   2  16        7.16        8.24      3.23 o 
  13   2  16        0.16        1.43      3.18 o 
  14   2  16        2.32       -0.27      3.33 o 
  15   2  16        1.07        4.08      4.15 o 
  16   2  16        1.61        2.32      4.21 o 
  17   2  16        0.21       -3.60      3.60 o 
   1   3  16       69.01       50.62      2.95 o 
   2   3  16      126.49      114.49      5.72 o 
   3   3  16      327.94      314.84      5.46 o 
   4   3  16       51.43       50.64      3.00 o 
   5   3  16       61.89       57.57      2.83 o 
   6   3  16       15.34       12.21      2.10 o 
   7   3  16      158.90      161.81      4.80 o 
   8   3  16       19.41       19.49      2.80 o 
   9   3  16       13.15        8.86      2.55 o 
  10   3  16       20.16       18.85      3.18 o 
  11   3  16       26.28       13.34      3.35 o 
  12   3  16        2.66       -3.14      3.14 o 
  13   3  16        0.08        0.43      3.65 o 
  14   3  16       24.95       23.91      4.47 o 
  15   3  16        6.19       -0.99      4.05 o 
  16   3  16        7.49        7.07      4.33 o 
   0   4  16     2212.92     2207.31     36.29 o 
   1   4  16        3.31       -1.92      1.92 o 
   2   4  16     1216.28     1201.64     11.10 o 
   3   4  16        1.09       -2.11      2.11 o 
   4   4  16      414.54      408.70      5.96 o 
   5   4  16      370.29      375.51      5.77 o 
   6   4  16      387.69      388.15      6.70 o 
   7   4  16        0.78       -2.27      2.27 o 
   8   4  16      555.49      606.03      9.52 o 
   9   4  16       20.39       23.72      3.27 o 
  10   4  16      332.95      327.36      7.76 o 
  11   4  16        1.15        0.36      3.25 o 
  12   4  16      219.39      249.23      8.21 o 
  13   4  16       26.53       24.68      5.20 o 
  14   4  16      118.98      124.37      7.56 o 
  15   4  16        0.37        3.38      4.74 o 
   1   5  16       31.91       41.87      2.57 o 
   2   5  16      171.66      159.90      4.46 o 
   3   5  16      127.85      126.94      3.87 o 
   4   5  16       51.14       46.27      2.68 o 
   5   5  16       26.01       27.02      3.03 o 
   6   5  16        2.85        0.19      3.04 o 
   7   5  16        0.90        2.04      3.13 o 
   8   5  16        0.26       -2.84      2.84 o 
   9   5  16        0.73       -1.26      3.04 o 
  10   5  16        2.86        4.38      3.28 o 
  11   5  16        0.30       -3.36      3.78 o 
  12   5  16        2.96        0.44      4.05 o 
  13   5  16        0.97       -3.41      4.97 o 
  14   5  16       18.59       19.39      7.09 o 
   0   6  16       26.17       30.27      3.93 o 
   1   6  16        0.00        0.91      2.13 o 
   2   6  16        0.16        5.11      2.23 o 
   3   6  16        0.23       -2.22      2.22 o 
   4   6  16       63.76       53.19      3.62 o 
   5   6  16        0.15       -1.25      2.45 o 
   6   6  16        0.00       -2.80      2.84 o 
   7   6  16        0.18       -2.91      2.91 o 
   8   6  16        3.11        0.07      3.24 o 
   9   6  16        2.07       -1.88      2.93 o 
  10   6  16        1.13        4.96      3.12 o 
  11   6  16       14.14       15.34      4.44 o 
  12   6  16        0.94       -4.66      4.67 o 
  13   6  16        0.26       -4.79      4.79 o 
   1   7  16        0.01        0.69      2.48 o 
   2   7  16        0.44        0.30      2.51 o 
   3   7  16        1.39        0.01      2.54 o 
   4   7  16        1.06       -2.30      2.48 o 
   5   7  16        8.36       12.74      2.97 o 
   6   7  16       18.00       20.51      3.55 o 
   7   7  16        0.30       -3.10      3.10 o 
   8   7  16        1.12        1.45      3.38 o 
   9   7  16       26.52       26.90      4.18 o 
  10   7  16       11.04       10.02      3.50 o 
  11   7  16        2.97        4.68      4.24 o 
   0   8  16      101.45      109.94      9.77 o 
   1   8  16        1.95       -2.46      2.60 o 
   2   8  16       44.53       52.49      3.81 o 
   3   8  16        0.93       -2.46      2.79 o 
   4   8  16       77.73       75.55      4.26 o 
   5   8  16        2.66        8.58      3.11 o 
   6   8  16       12.73       15.85      3.83 o 
   7   8  16       36.36       47.92      4.59 o 
   8   8  16       32.27       34.15      4.45 o 
   9   8  16        1.10        4.44      3.80 o 
   1   9  16        0.02        2.86      3.05 o 
   2   9  16        0.14       -0.51      3.08 o 
   3   9  16        0.14        3.64      3.16 o 
   4   9  16        2.23        2.64      3.17 o 
   1   1  17       25.61       15.30      1.80 o 
   2   1  17       10.84       12.73      1.85 o 
   3   1  17       10.50        2.39      1.76 o 
   4   1  17        3.36        5.17      2.03 o 
   5   1  17       65.76       63.40      2.77 o 
   6   1  17       46.70       44.88      2.25 o 
   7   1  17       78.30       79.09      2.93 o 
   8   1  17       36.10       19.87      3.03 o 
   9   1  17        7.41        8.27      3.05 o 
  10   1  17        5.49        6.96      3.14 o 
  11   1  17       89.10       95.48      4.94 o 
  12   1  17       13.03       17.22      3.60 o 
  13   1  17       67.44       60.16      5.11 o 
  14   1  17       10.81        8.96      3.71 o 
  15   1  17       11.77       18.39      4.01 o 
  16   1  17        3.01       -0.62      3.82 o 
  17   1  17        0.44       -2.55      4.69 o 
   0   2  17      354.98      339.02      7.79 o 
   1   2  17        0.29       -1.77      1.77 o 
   2   2  17      315.50      334.71      5.36 o 
   3   2  17      819.33      797.37      8.65 o 
   4   2  17      667.40      648.31      7.13 o 
   5   2  17       88.26       79.73      2.89 o 
   6   2  17      565.57      563.66      7.52 o 
   7   2  17        7.78        2.16      2.44 o 
   8   2  17      475.76      465.68      6.91 o 
   9   2  17        0.79        0.68      2.93 o 
  10   2  17      110.21      122.08      5.61 o 
  11   2  17       34.06       28.02      3.76 o 
  12   2  17       93.96       85.96      4.95 o 
  13   2  17       67.73       66.66      4.84 o 
  14   2  17       65.35       68.00      4.90 o 
  15   2  17       89.52      108.99      6.66 o 
  16   2  17       20.37       15.86      4.66 o 
   1   3  17      613.43      556.19      8.41 o 
   2   3  17       16.28        9.50      2.08 o 
   3   3  17      741.39      753.76      8.70 o 
   4   3  17      196.16      203.74      4.78 o 
   5   3  17      153.10      159.80      4.68 o 
   6   3  17       18.75       11.27      2.64 o 
   7   3  17       64.30       68.21      3.55 o 
   8   3  17        0.14       -0.25      2.36 o 
   9   3  17      110.99      119.09      4.81 o 
  10   3  17        3.29        4.41      3.08 o 
  11   3  17       94.02       82.59      4.86 o 
  12   3  17       14.09        8.21      3.97 o 
  13   3  17       36.30       48.31      5.15 o 
  14   3  17        0.98       -2.51      3.80 o 
  15   3  17       11.78       15.04      4.41 o 
  16   3  17        0.06       -4.54      4.54 o 
   0   4  17      170.36      186.37      6.16 o 
   1   4  17       37.76       33.25      2.43 o 
   2   4  17      173.08      167.65      4.26 o 
   3   4  17       96.77       80.23      3.14 o 
   4   4  17       31.00       31.51      2.55 o 
   5   4  17       54.03       52.67      3.02 o 
   6   4  17       26.09       36.17      3.24 o 
   7   4  17       21.18       21.02      3.84 o 
   8   4  17       14.69       21.88      3.18 o 
   9   4  17       16.09       10.25      3.01 o 
  10   4  17        0.44        5.54      3.53 o 
  11   4  17       14.35       16.63      4.01 o 
  12   4  17        0.04       -3.66      4.17 o 
  13   4  17       11.04        3.27      4.54 o 
  14   4  17        1.33        0.81      4.55 o 
  15   4  17        6.35        9.22      4.92 o 
   1   5  17      100.45       84.36      3.51 o 
   2   5  17       98.33       91.54      3.64 o 
   3   5  17       10.76       10.90      2.72 o 
   4   5  17       32.03       34.72      3.23 o 
   5   5  17      115.76      107.37      4.90 o 
   6   5  17        3.70       -0.87      3.22 o 
   7   5  17       51.62       43.82      4.79 o 
   8   5  17       10.90       10.48      3.36 o 
   9   5  17       80.06       82.03      4.88 o 
  10   5  17        5.62        9.51      4.18 o 
  11   5  17       88.97       93.58      7.17 o 
  12   5  17        2.06       -2.69      4.79 o 
  13   5  17       27.54       27.37      5.99 o 
  14   5  17       14.37       12.67      5.55 o 
   0   6  17      485.07      519.83     12.28 o 
   1   6  17       14.54       14.36      2.89 o 
   2   6  17      152.43      161.90      5.24 o 
   3   6  17        1.99        0.00      2.58 o 
   4   6  17       18.44       24.92      3.08 o 
   5   6  17       16.16       18.27      3.08 o 
   6   6  17       39.25       37.76      3.90 o 
   7   6  17        6.25        4.51      3.24 o 
   8   6  17       63.07       77.92      4.99 o 
   9   6  17        0.09       -2.53      3.31 o 
  10   6  17       11.13       10.10      4.27 o 
  11   6  17        2.56       -1.62      6.66 o 
  12   6  17       65.84       63.12      6.73 o 
   1   7  17       29.77       30.15      3.24 o 
   2   7  17       15.33       11.72      2.94 o 
   3   7  17        7.45        4.14      2.79 o 
   4   7  17        3.81        1.31      2.68 o 
   5   7  17       31.67       35.26      3.47 o 
   6   7  17        0.20        0.55      3.33 o 
   7   7  17       53.57       62.20      4.80 o 
   8   7  17       12.22       11.12      3.87 o 
   9   7  17        2.80        1.64      3.72 o 
  10   7  17        0.14       -0.62      4.79 o 
   0   8  17       23.70       20.63      4.67 o 
   1   8  17        6.97        7.57      3.02 o 
   2   8  17       12.98       13.49      3.14 o 
   3   8  17        8.52       10.98      3.26 o 
   4   8  17       14.79       11.93      3.13 o 
   5   8  17       32.22       29.47      3.71 o 
   6   8  17        9.90        3.93      3.50 o 
   7   8  17        0.15        0.72      3.72 o 
   8   8  17       13.98       17.14      4.19 o 
   1   9  17       62.02       84.92      4.69 o 
   2   9  17        0.00        2.50      3.20 o 
   0   0  18       77.52       97.53      5.68 o 
   1   0  18       96.34       74.12      3.46 o 
   2   0  18      143.79      104.91      4.49 o 
   3   0  18       44.48       36.73      3.24 o 
   4   0  18      732.36      748.59     11.36 o 
   5   0  18      210.69      203.51      7.21 o 
   6   0  18       22.98       35.81      3.96 o 
   7   0  18       11.49       11.93      4.23 o 
   8   0  18      161.66      126.33      7.31 o 
   9   0  18       86.60       73.21      6.15 o 
  10   0  18       23.12       38.03      5.41 o 
  11   0  18      305.49      288.20     10.68 o 
  12   0  18        2.75        3.39      4.79 o 
  13   0  18       33.34       31.41      5.87 o 
  14   0  18       12.21        9.80      5.23 o 
  15   0  18       30.24       24.59      6.12 o 
  16   0  18        5.75        4.65      5.81 o 
   1   1  18      209.25      197.92      4.33 o 
   2   1  18      276.46      279.74      5.07 o 
   3   1  18      244.76      221.42      4.94 o 
   4   1  18      363.72      345.44      6.14 o 
   5   1  18      542.06      588.45      7.24 o 
   6   1  18       17.76       10.89      2.29 o 
   7   1  18      257.23      259.28      5.30 o 
   8   1  18        3.19       -2.82      2.82 o 
   9   1  18        3.36       -0.46      2.78 o 
  10   1  18       81.26       76.78      4.64 o 
  11   1  18       74.53       78.51      4.80 o 
  12   1  18        1.76       -3.05      3.05 o 
  13   1  18      147.04      132.12      6.05 o 
  14   1  18        7.31       -1.31      3.56 o 
  15   1  18       47.67       52.48      4.90 o 
  16   1  18        8.52        7.89      3.99 o 
   0   2  18       35.87       29.20      3.47 o 
   1   2  18       32.61       27.07      2.47 o 
   2   2  18       17.84       16.79      2.21 o 
   3   2  18      208.66      214.46      4.70 o 
   4   2  18      315.47      334.81      5.63 o 
   5   2  18      303.00      309.87      5.91 o 
   6   2  18        2.43       -2.37      2.52 o 
   7   2  18        0.71       -3.57      3.57 o 
   8   2  18       51.95       56.46      4.07 o 
   9   2  18        2.07        2.62      2.99 o 
  10   2  18       31.76       34.44      3.87 o 
  11   2  18       60.81       65.47      4.58 o 
  12   2  18        9.84       13.76      3.66 o 
  13   2  18        4.13        8.54      3.65 o 
  14   2  18       19.26       22.85      4.62 o 
  15   2  18        0.30       -3.95      3.95 o 
  16   2  18       13.55       17.22      4.95 o 
   1   3  18      462.90      436.13      7.02 o 
   2   3  18        0.38       -1.85      1.85 o 
   3   3  18       73.34       62.22      3.07 o 
   4   3  18       17.48       14.19      2.16 o 
   5   3  18        3.38        3.21      2.45 o 
   6   3  18       88.17       84.85      4.00 o 
   7   3  18      244.89      228.17      5.88 o 
   8   3  18       48.28       51.13      3.41 o 
   9   3  18      126.60      136.85      7.45 o 
  10   3  18       39.55       39.89      3.97 o 
  11   3  18      161.56      170.44      7.00 o 
  12   3  18        0.00       -3.50      3.50 o 
  13   3  18       34.44       25.56      4.84 o 
  14   3  18        7.34        5.53      4.35 o 
  15   3  18        3.48        2.54      4.13 o 
   0   4  18       17.18       18.01      3.20 o 
   1   4  18        1.67       -0.87      1.92 o 
   2   4  18        1.11        0.35      2.14 o 
   3   4  18      177.40      170.64      5.78 o 
   4   4  18       16.44       17.42      2.60 o 
   5   4  18        0.16       -0.68      2.32 o 
   6   4  18        2.22       -2.84      2.84 o 
   7   4  18        0.05        2.20      3.04 o 
   8   4  18        0.26       -2.73      2.73 o 
   9   4  18        1.03        2.86      3.63 o 
  10   4  18       58.93       64.82      5.51 o 
  11   4  18       45.75       49.08      5.59 o 
  12   4  18        5.17       -2.83      4.36 o 
  13   4  18       17.30       16.16      6.26 o 
  14   4  18       20.92       23.82      5.24 o 
   1   5  18      157.88      154.19      5.25 o 
   2   5  18        2.05        4.75      2.74 o 
   3   5  18       64.58       57.49      3.79 o 
   4   5  18        4.67        1.91      2.61 o 
   5   5  18       85.07       91.74      4.81 o 
   6   5  18        3.11       -0.02      3.22 o 
   7   5  18      155.44      167.62      7.10 o 
   8   5  18        5.39        5.35      3.67 o 
   9   5  18      142.43      168.30      7.68 o 
  10   5  18        2.21        2.24      4.79 o 
  11   5  18       25.88       33.82      7.25 o 
  12   5  18        0.00       -4.97      4.97 o 
  13   5  18       14.01       15.34      5.68 o 
   0   6  18        0.85        8.16      4.89 o 
   1   6  18        0.77        2.52      2.64 o 
   2   6  18       32.31       43.39      3.53 o 
   3   6  18        0.06       -0.53      2.68 o 
   4   6  18       39.96       43.37      3.62 o 
   5   6  18       19.36       23.18      3.30 o 
   6   6  18        4.32        6.21      3.31 o 
   7   6  18        9.98        7.90      3.44 o 
   8   6  18       25.29       21.97      3.92 o 
   9   6  18        0.14        3.60      4.24 o 
  10   6  18       24.94       22.66      8.21 o 
  11   6  18        0.00       -4.57      4.79 o 
  12   6  18        1.12       -1.23      5.11 o 
   1   7  18       59.08       56.71      3.98 o 
   2   7  18       15.28        6.55      2.92 o 
   3   7  18       71.10       69.73      4.19 o 
   4   7  18        0.05       -1.73      2.89 o 
   5   7  18        2.34        4.27      3.08 o 
   6   7  18       14.58       11.23      4.24 o 
   7   7  18        4.80        4.73      3.67 o 
   8   7  18        9.97       14.13      4.01 o 
   9   7  18        0.81        0.40      4.16 o 
  10   7  18        0.05        0.20      4.79 o 
   0   8  18       50.79       50.94      5.81 o 
   1   8  18        0.14        1.21      3.05 o 
   2   8  18       59.17       64.60      4.33 o 
   3   8  18        4.59        4.89      3.22 o 
   4   8  18       26.70       31.02      3.86 o 
   5   8  18        0.03       -2.40      3.03 o 
   6   8  18       13.27       10.79      3.99 o 
   1   1  19      308.54      311.71      5.41 o 
   2   1  19       45.91       38.42      2.75 o 
   3   1  19      412.99      446.82      7.02 o 
   4   1  19      152.99      157.94      5.16 o 
   5   1  19       50.85       46.16      3.62 o 
   6   1  19        6.40        3.57      2.50 o 
   7   1  19      228.00      235.87      8.16 o 
   8   1  19        0.68       -2.72      3.02 o 
   9   1  19       60.79       57.81      4.28 o 
  10   1  19        0.27       -3.03      3.03 o 
  11   1  19      121.18      129.38      5.78 o 
  12   1  19       40.55       36.16      4.28 o 
  13   1  19       33.24       29.36      4.32 o 
  14   1  19        0.34       -1.34      3.59 o 
  15   1  19        9.86       14.19      4.20 o 
   0   2  19      286.95      249.26      7.51 o 
   1   2  19       24.08       12.92      2.31 o 
   2   2  19        0.23       -2.14      2.14 o 
   3   2  19       92.13       94.45      3.75 o 
   4   2  19      149.20      150.14      5.12 o 
   5   2  19       75.74       75.79      4.03 o 
   6   2  19      151.72      148.14      5.86 o 
   7   2  19        7.36        1.69      3.09 o 
   8   2  19       68.54       74.66      4.96 o 
   9   2  19       42.66       36.00      4.28 o 
  10   2  19        4.88        1.44      3.30 o 
  11   2  19        3.69        6.72      3.42 o 
  12   2  19        1.18       -3.36      3.36 o 
  13   2  19       31.07       23.04      4.55 o 
  14   2  19       32.51       39.64      5.23 o 
  15   2  19        5.90        7.74      4.33 o 
   1   3  19       82.81       75.31      3.93 o 
   2   3  19        0.34       -1.66      2.21 o 
   3   3  19      240.07      247.87      5.59 o 
   4   3  19        0.27        0.01      2.36 o 
   5   3  19      139.92      136.85      4.98 o 
   6   3  19       43.69       45.99      3.53 o 
   7   3  19       48.45       55.27      3.73 o 
   8   3  19       63.87       59.11      5.13 o 
   9   3  19      239.05      272.60      8.85 o 
  10   3  19       61.27       67.04      5.71 o 
  11   3  19      113.51      101.67      6.04 o 
  12   3  19        3.49       -0.29      3.94 o 
  13   3  19       41.36       58.75      5.56 o 
  14   3  19        1.83        1.34      4.07 o 
  15   3  19       32.83       37.93      5.98 o 
   0   4  19       15.05       11.14      3.39 o 
   1   4  19       23.34       17.45      2.39 o 
   2   4  19       14.39        9.62      2.57 o 
   3   4  19       16.37       15.42      2.61 o 
   4   4  19        3.18        2.01      2.29 o 
   5   4  19        0.70       -2.63      2.63 o 
   6   4  19        1.90       -0.25      2.84 o 
   7   4  19       10.06        3.12      3.08 o 
   8   4  19        4.30        6.78      3.16 o 
   9   4  19       66.37       59.40      6.29 o 
  10   4  19       57.07       65.49      6.73 o 
  11   4  19        4.54       -2.08      5.11 o 
  12   4  19       28.33       21.06      5.96 o 
  13   4  19        7.77        0.57      4.57 o 
  14   4  19        1.68        6.10      4.82 o 
   1   5  19      181.41      189.40      5.74 o 
   2   5  19        1.21        2.14      2.66 o 
   3   5  19      280.16      265.34      6.50 o 
   4   5  19        0.66        0.17      2.78 o 
   5   5  19       17.64       16.36      3.38 o 
   6   5  19        0.25       -2.43      3.39 o 
   7   5  19       43.20       38.06      4.46 o 
   8   5  19       13.52        9.21      3.95 o 
   9   5  19       35.48       37.46      7.25 o 
  10   5  19       20.72       19.02      5.71 o 
  11   5  19       37.10       37.25      6.56 o 
  12   5  19       25.03       29.75      6.12 o 
  13   5  19       20.13       15.51      6.35 o 
   0   6  19        0.61        6.43      3.90 o 
   1   6  19       20.79       16.79      3.06 o 
   2   6  19        0.74       -0.15      2.76 o 
   3   6  19       10.82        8.36      2.99 o 
   4   6  19        0.26       -1.71      2.78 o 
   5   6  19       27.98       28.03      3.40 o 
   6   6  19        8.47        5.75      3.43 o 
   7   6  19        0.26        1.34      3.24 o 
   8   6  19        0.10        1.44      3.38 o 
   9   6  19        6.85        1.09      4.97 o 
  10   6  19       22.06       21.18      5.68 o 
  11   6  19        9.07        8.78      6.93 o 
   1   7  19       16.52       15.52      3.35 o 
   2   7  19        3.38        3.64      2.96 o 
   3   7  19      119.14      114.97      5.24 o 
   4   7  19       11.66        6.53      3.05 o 
   5   7  19       16.59       19.55      3.50 o 
   6   7  19        1.77        1.19      3.53 o 
   7   7  19       47.84       48.02      4.72 o 
   8   7  19        2.61       -0.45      3.69 o 
   9   7  19       26.47       29.19      5.99 o 
   0   8  19        1.13        5.86      4.64 o 
   1   8  19        3.17        0.58      3.19 o 
   2   8  19       30.09       34.92      3.92 o 
   3   8  19        3.98        8.05      3.43 o 
   4   8  19        0.27        0.69      3.24 o 
   5   8  19        0.63       -0.47      3.31 o 
   0   0  20      459.89      423.57     17.88 o 
   1   0  20       39.26       34.93      4.28 o 
   2   0  20        7.57        3.70      4.09 o 
   3   0  20     1477.63     1442.68     23.28 o 
   4   0  20      512.42      561.41     16.40 o 
   5   0  20       21.73        6.85      9.13 o 
   6   0  20      220.06      223.75      7.10 o 
   7   0  20       19.13       21.68      5.92 o 
   8   0  20      147.93      149.00     30.44 o 
   9   0  20       96.45       97.80      7.17 o 
  10   0  20        0.99       -4.53      4.53 o 
  11   0  20        5.29        8.52      4.97 o 
  12   0  20        9.18       10.77      6.66 o 
  13   0  20       15.32        9.32      5.23 o 
  14   0  20       35.60       37.05      6.59 o 
  15   0  20       35.80       40.11      7.17 o 
   1   1  20      558.13      546.00      7.90 o 
   2   1  20       25.40       22.21      2.91 o 
   3   1  20      368.72      408.20     10.92 o 
   4   1  20        5.23        8.68      3.31 o 
   5   1  20       37.24       34.78      3.23 o 
   6   1  20       21.17       16.39      3.31 o 
   7   1  20       21.49       20.96      4.18 o 
   8   1  20       29.64       29.83      4.54 o 
   9   1  20       80.83       78.05      5.36 o 
  10   1  20       42.87       41.10      4.18 o 
  11   1  20       66.94       60.37      4.70 o 
  12   1  20       26.23       20.10      4.03 o 
  13   1  20        9.61        6.48      4.48 o 
  14   1  20        1.13       -3.61      3.61 o 
  15   1  20        1.09        2.23      4.59 o 
   0   2  20        0.00       -2.81      3.64 o 
   1   2  20        2.26        4.83      2.74 o 
   2   2  20        0.09       -0.94      2.63 o 
   3   2  20      379.64      380.83      7.71 o 
   4   2  20      195.46      224.19      6.06 o 
   5   2  20       69.54       72.40      4.76 o 
   6   2  20        8.99        1.26      2.73 o 
   7   2  20        5.52        1.13      3.70 o 
   8   2  20       42.41       26.82      4.65 o 
   9   2  20        0.03        1.51      3.60 o 
  10   2  20       36.03       32.56      4.28 o 
  11   2  20       27.31       21.37      4.00 o 
  12   2  20        0.61       -3.35      3.35 o 
  13   2  20        0.74       -1.37      4.07 o 
  14   2  20        0.00       -0.47      4.13 o 
  15   2  20       21.77       32.97      5.43 o 
   1   3  20        1.59       -1.52      2.47 o 
   2   3  20       20.55       18.75      2.78 o 
   3   3  20        2.32        0.78      2.37 o 
   4   3  20       12.96       11.73      2.68 o 
   5   3  20       22.88       24.23      3.23 o 
   6   3  20        9.08        6.73      2.78 o 
   7   3  20        5.88        2.24      3.04 o 
   8   3  20       26.38       28.84      4.54 o 
   9   3  20        3.98        9.93      4.97 o 
  10   3  20        1.36        6.36      4.83 o 
  11   3  20       91.96       95.15      6.73 o 
  12   3  20       39.74       34.17      4.95 o 
  13   3  20       20.98       19.06      4.69 o 
  14   3  20       11.59        9.43      5.13 o 
   0   4  20      113.20      119.08      5.87 o 
   1   4  20        0.03       -1.14      2.21 o 
   2   4  20      353.59      337.26      6.50 o 
   3   4  20        5.70        4.52      2.78 o 
   4   4  20      232.12      237.56      6.28 o 
   5   4  20        4.74        0.32      3.10 o 
   6   4  20       90.21       96.81      5.05 o 
   7   4  20       13.92       11.54      3.71 o 
   8   4  20       69.74       63.90      8.37 o 
   9   4  20       32.99       39.20      8.75 o 
  10   4  20      347.23      421.30     13.44 o 
  11   4  20       10.74       10.44      5.68 o 
  12   4  20       12.86       11.68      5.52 o 
  13   4  20        8.53        4.93      5.48 o 
   1   5  20       32.48       34.67      3.51 o 
   2   5  20        8.25        9.65      2.94 o 
   3   5  20       64.47       77.83      4.38 o 
   4   5  20       32.04       33.80      3.66 o 
   5   5  20       25.75       22.16      3.65 o 
   6   5  20        0.82       -0.18      3.60 o 
   7   5  20       10.14        9.50      3.93 o 
   8   5  20       24.36       41.07     13.32 o 
   9   5  20       33.41       22.26      7.25 o 
  10   5  20        8.01       12.75      6.71 o 
  11   5  20       59.24       55.97      6.87 o 
  12   5  20       10.60       18.48      5.68 o 
   0   6  20       12.48       11.70      4.35 o 
   1   6  20        0.90        2.43      2.82 o 
   2   6  20       12.90       12.61      3.20 o 
   3   6  20        3.82        8.09      3.18 o 
   4   6  20       19.79       21.40      3.46 o 
   5   6  20        1.91        1.16      3.03 o 
   6   6  20        0.11       -3.33      3.33 o 
   7   6  20        0.39       -2.63      3.44 o 
   8   6  20        0.80        0.20      5.61 o 
   9   6  20        0.25       -2.65      4.67 o 
  10   6  20        2.26        1.99      5.23 o 
   1   7  20       42.25       42.92      4.01 o 
   2   7  20        2.74        0.53      3.06 o 
   3   7  20       15.33       21.24      3.55 o 
   4   7  20        1.48        3.49      3.22 o 
   5   7  20        5.82       12.72      3.39 o 
   6   7  20       11.15        9.75      3.92 o 
   7   7  20        0.00        4.17      3.78 o 
   8   7  20        1.86       -4.72      5.11 o 
   0   8  20        6.37        7.33      4.89 o 
   1   8  20        2.32        0.93      3.38 o 
   2   8  20       17.35       19.01      3.83 o 
   3   8  20        3.43        7.62      4.25 o 
   1   1  21      239.01      264.09      6.87 o 
   2   1  21      158.20      158.05      5.74 o 
   3   1  21       22.36       22.89      3.80 o 
   4   1  21        1.32        4.33      4.28 o 
   5   1  21        0.05       -2.68      2.68 o 
   6   1  21       52.50       41.71      5.55 o 
   7   1  21       27.93       21.67      4.27 o 
   8   1  21        3.76        2.08      4.05 o 
   9   1  21        2.77        2.89      4.05 o 
  10   1  21        3.17        3.16      3.78 o 
  11   1  21       44.89       44.31      4.50 o 
  12   1  21       16.98       15.07      3.93 o 
  13   1  21        5.52       -0.26      3.67 o 
  14   1  21       14.14       25.79      4.32 o 
   0   2  21      506.00      519.98     12.72 o 
   1   2  21       35.33       28.19      3.50 o 
   2   2  21      265.00      280.36      7.20 o 
   3   2  21      184.31      176.00      5.94 o 
   4   2  21      131.21      121.83      4.93 o 
   5   2  21        4.09        0.23      2.88 o 
   6   2  21      240.59      261.16      7.00 o 
   7   2  21       16.20       13.14      4.08 o 
   8   2  21       84.29       84.58      6.26 o 
   9   2  21       30.89       27.13      5.27 o 
  10   2  21      231.10      242.99      8.36 o 
  11   2  21       61.38       68.04      5.43 o 
  12   2  21       88.68      102.31      7.80 o 
  13   2  21        1.04        4.01      4.21 o 
  14   2  21       40.00       47.44      5.71 o 
   1   3  21       40.55       37.49      3.35 o 
   2   3  21       27.12       23.41      2.97 o 
   3   3  21      148.07      170.83      5.23 o 
   4   3  21        2.13        0.28      2.57 o 
   5   3  21       36.65       35.26      4.92 o 
   6   3  21        0.59       -2.65      2.93 o 
   7   3  21       12.36        1.77      4.39 o 
   8   3  21       41.77       35.08      5.68 o 
   9   3  21        7.61        8.62      5.27 o 
  10   3  21       33.82       29.84      6.12 o 
  11   3  21       25.38       17.24      5.03 o 
  12   3  21       19.74        8.13      4.74 o 
  13   3  21       21.75       15.18      5.93 o 
   0   4  21        4.14        3.96      4.09 o 
   1   4  21       32.60       30.52      3.30 o 
   2   4  21        0.26        0.90      2.96 o 
   3   4  21       36.31       28.86      3.72 o 
   4   4  21       40.63       41.57      4.07 o 
   5   4  21        0.37        3.83      3.32 o 
   6   4  21       14.48       13.28      3.93 o 
   7   4  21        5.67        3.26      5.63 o 
   8   4  21        1.03       -5.63      5.63 o 
   9   4  21       10.11        0.86      6.39 o 
  10   4  21       14.93       22.58      9.89 o 
  11   4  21       15.94       23.22      5.68 o 
  12   4  21        0.59        5.63      5.48 o 
   1   5  21        2.28       -1.09      2.78 o 
   2   5  21       18.13       17.67      3.30 o 
   3   5  21        0.01        1.69      2.86 o 
   4   5  21       36.56       36.12      4.31 o 
   5   5  21        0.02       -0.40      3.10 o 
   6   5  21       38.41       39.21      4.84 o 
   7   5  21        2.79        2.28      5.92 o 
   8   5  21        0.01       -3.42      5.92 o 
   9   5  21        0.87        3.47      6.71 o 
  10   5  21       29.97       30.20      7.53 o 
  11   5  21        7.04        5.33      6.46 o 
   0   6  21       54.71       63.82      6.30 o 
   1   6  21        0.06       -1.24      2.99 o 
   2   6  21      160.68      187.12      6.36 o 
   3   6  21        0.01        0.87      3.08 o 
   4   6  21      169.29      177.86      6.25 o 
   5   6  21        0.01       -3.25      4.20 o 
   6   6  21        8.93       11.70      3.87 o 
   7   6  21        0.92       -0.10      4.67 o 
   8   6  21       62.51       73.45      7.31 o 
   9   6  21        3.65        0.00      5.27 o 
   1   7  21        4.80        1.74      3.35 o 
   2   7  21        0.03        0.47      3.35 o 
   3   7  21        0.81        4.40      3.29 o 
   4   7  21        9.08        8.01      3.45 o 
   5   7  21        6.12        6.24      3.45 o 
   6   7  21        2.00        0.59      3.72 o 
   0   0  22      872.97      753.27     28.15 o 
   1   0  22      148.49      132.28      9.40 o 
   2   0  22      355.38      387.19     14.25 o 
   3   0  22        7.39       18.59     15.98 o 
   4   0  22        0.33       -3.60      5.09 o 
   5   0  22        0.33       -0.48      5.09 o 
   6   0  22      173.50      182.73     21.30 o 
   7   0  22       13.36       13.70      5.92 o 
   8   0  22      106.93      112.63      9.68 o 
   9   0  22       55.65       53.21      8.07 o 
  10   0  22      113.56      121.02     10.18 o 
  11   0  22       26.21       29.28      7.25 o 
  12   0  22       20.68       14.99      5.52 o 
  13   0  22        1.30        1.50      6.64 o 
  14   0  22       96.20       96.54      8.76 o 
   1   1  22        0.85        5.74      3.98 o 
   2   1  22      330.59      357.42      9.88 o 
   3   1  22      164.34      177.04     13.07 o 
   4   1  22       52.64       41.92      4.74 o 
   5   1  22       66.34       79.29      5.69 o 
   6   1  22        1.97        2.88      4.28 o 
   7   1  22       46.26       43.25      5.01 o 
   8   1  22        0.02       -3.98      3.98 o 
   9   1  22       13.80       14.56      4.54 o 
  10   1  22        0.80        1.41      4.36 o 
  11   1  22        0.83        0.74      3.99 o 
  12   1  22        1.06       -2.14      3.61 o 
  13   1  22        0.76       -2.55      3.66 o 
   0   2  22        1.59        3.53      4.23 o 
   1   2  22      167.08      172.00      5.99 o 
   2   2  22      204.56      217.98      6.52 o 
   3   2  22        1.25       -0.98      3.31 o 
   4   2  22        7.81        3.28      3.86 o 
   5   2  22        0.32       -2.76      2.76 o 
   6   2  22        1.50        5.96      3.98 o 
   7   2  22        4.75        0.47      3.93 o 
   8   2  22        3.34       -0.50      3.86 o 
   9   2  22        5.73       -2.90      4.16 o 
  10   2  22        8.86        9.32      4.57 o 
  11   2  22        4.02        1.24      5.41 o 
  12   2  22       23.78       31.79      5.41 o 
  13   2  22        1.35       -0.92      4.92 o 
   1   3  22       76.35       79.34      4.34 o 
   2   3  22        1.44       -1.48      2.44 o 
   3   3  22        3.13        5.19      2.59 o 
   4   3  22       60.21       61.46      4.34 o 
   5   3  22       44.47       43.61      4.18 o 
   6   3  22        8.13        4.95      3.80 o 
   7   3  22       11.18       11.59      5.11 o 
   8   3  22        2.98        0.00      4.83 o 
   9   3  22       32.41       24.68      5.85 o 
  10   3  22       19.09       19.15      6.66 o 
  11   3  22        7.95        0.38      6.46 o 
  12   3  22        5.63        8.45      5.68 o 
   0   4  22      121.91      119.79      7.17 o 
   1   4  22        0.22        0.37      3.06 o 
   2   4  22        2.47        3.27      3.24 o 
   3   4  22        9.22       13.13      3.38 o 
   4   4  22      112.94      111.85      5.49 o 
   5   4  22        2.19        7.38      4.24 o 
   6   4  22       22.49       19.55      4.79 o 
   7   4  22        1.69       -1.90      5.92 o 
   8   4  22       25.91       16.07      6.71 o 
   9   4  22        1.56        2.16      6.71 o 
  10   4  22       19.89       19.11      7.99 o 
  11   4  22        2.95        0.00      6.46 o 
   1   5  22        5.92        6.10      3.05 o 
   2   5  22        6.71        7.56      3.15 o 
   3   5  22        1.48        5.97      3.12 o 
   4   5  22        0.37        1.87      3.09 o 
   5   5  22        2.99        0.80      4.35 o 
   6   5  22        6.88        5.90      5.69 o 
   7   5  22        2.95       -6.17      6.17 o 
   8   5  22        1.57       -1.67      6.71 o 
   9   5  22        7.87       12.17      6.99 o 
  10   5  22       11.62       14.71      7.25 o 
   0   6  22       13.48       16.33      4.97 o 
   1   6  22        0.03        1.68      3.29 o 
   2   6  22        1.58        2.80      3.22 o 
   3   6  22       20.91       28.87      3.90 o 
   4   6  22       18.74       30.85      3.93 o 
   5   6  22        3.48        3.06      3.72 o 
   6   6  22       22.58       33.50      5.08 o 
   7   6  22       13.24        2.55      5.08 o 
   8   6  22        6.43        8.12      5.55 o 
   1   7  22        0.11        3.74      3.59 o 
   2   7  22        5.10        6.96      3.66 o 
   3   7  22        4.41        6.86      3.42 o 
   4   7  22        7.97        0.78      3.45 o 
   1   1  23      158.57      187.53      7.91 o 
   2   1  23       38.92       39.93      4.83 o 
   3   1  23       16.19       23.05      4.57 o 
   4   1  23        2.27        1.88      3.89 o 
   5   1  23      159.45      195.29      8.17 o 
   6   1  23       15.87       14.23      4.44 o 
   7   1  23       96.41       99.05      6.56 o 
   8   1  23        1.54       -1.65      3.98 o 
   9   1  23       21.22       25.30      5.82 o 
  10   1  23        5.48        6.33      4.54 o 
  11   1  23       12.61       13.82      4.92 o 
  12   1  23        5.12       -4.65      4.65 o 
  13   1  23       15.98       20.38      5.77 o 
   0   2  23      171.25      171.29     10.48 o 
   1   2  23       11.88       11.66      3.86 o 
   2   2  23        2.07        1.02      3.60 o 
   3   2  23        0.79        0.31      2.98 o 
   4   2  23       74.77       88.22      6.08 o 
   5   2  23        4.49       -3.52      3.70 o 
   6   2  23       10.71        8.55      3.95 o 
   7   2  23        5.26        9.83      4.36 o 
   8   2  23       17.80       13.25      4.54 o 
   9   2  23        5.45        2.66      4.36 o 
  10   2  23        8.90       13.19      5.71 o 
  11   2  23        0.38       -0.42      5.41 o 
  12   2  23        7.67        5.33      5.85 o 
   1   3  23       21.70       23.64      3.95 o 
   2   3  23        4.47        4.50      2.80 o 
   3   3  23       11.82       12.81      3.42 o 
   4   3  23        3.15       -0.54      3.16 o 
   5   3  23       52.60       63.11      5.18 o 
   6   3  23        0.01       -4.39      4.39 o 
   7   3  23       60.89       62.72      6.70 o 
   8   3  23       10.81        4.51      6.11 o 
   9   3  23       10.06       15.60      6.99 o 
  10   3  23        0.14       -0.38      6.46 o 
  11   3  23       70.88       92.97     10.18 o 
   0   4  23        5.66        8.12      4.39 o 
   1   4  23        0.33        1.23      2.89 o 
   2   4  23        6.27       10.04      3.38 o 
   3   4  23        0.99        2.82      3.56 o 
   4   4  23       26.54       30.00      4.52 o 
   5   4  23        6.54       -0.22      4.35 o 
   6   4  23        2.48       -5.63      5.63 o 
   7   4  23        1.05       -5.63      5.63 o 
   8   4  23       21.54       18.96      6.93 o 
   9   4  23       18.62        6.73     11.41 o 
  10   4  23        3.12        2.28      6.46 o 
   1   5  23       62.73       67.69      4.55 o 
   2   5  23        7.21        8.80      3.35 o 
   3   5  23       89.31       95.68      5.15 o 
   4   5  23        4.66       11.30      3.87 o 
   5   5  23       28.03       21.38      5.40 o 
   6   5  23        2.76        1.14      5.92 o 
   7   5  23       46.81       52.77      9.13 o 
   8   5  23        2.75       -0.38      6.46 o 
   9   5  23       12.87        8.25      6.93 o 
   0   6  23       27.17       24.03      5.84 o 
   1   6  23        0.51        3.29      3.40 o 
   2   6  23       33.53       37.66      4.28 o 
   3   6  23       12.65       19.73      3.86 o 
   4   6  23        2.97        2.62      3.80 o 
   5   6  23        2.52        4.55      4.27 o 
   6   6  23        3.77        2.14      6.96 o 
   0   0  24       10.24       13.70      8.37 o 
   1   0  24       12.84        1.52      5.38 o 
   2   0  24       85.26       75.72      8.07 o 
   3   0  24       19.19       23.07     11.03 o 
   4   0  24       53.15       39.78      7.23 o 
   5   0  24       11.57       17.12      6.47 o 
   6   0  24        0.16        2.97      5.63 o 
   7   0  24        1.47       -1.52      5.92 o 
   8   0  24        0.34        0.40      6.17 o 
   9   0  24       19.49       23.13     10.65 o 
  10   0  24        2.46       11.79      6.99 o 
  11   0  24       23.03       22.50      7.47 o 
  12   0  24        2.44       -6.47      6.47 o 
   1   1  24       34.45       40.28      4.84 o 
   2   1  24        5.93        4.96      4.16 o 
   3   1  24      174.56      180.12      7.98 o 
   4   1  24       18.67       17.57      4.54 o 
   5   1  24       91.97      100.75      6.54 o 
   6   1  24       14.54       12.43      6.26 o 
   7   1  24       68.30       76.60      7.69 o 
   8   1  24       25.42       35.10      5.47 o 
   9   1  24       91.10      113.73      7.91 o 
  10   1  24        8.44        8.26      4.82 o 
  11   1  24        0.61       -3.45      4.65 o 
  12   1  24        1.08       -5.55      5.55 o 
   0   2  24       29.59       27.78      6.46 o 
   1   2  24       10.11       15.01      4.08 o 
   2   2  24       67.87       72.63      5.79 o 
   3   2  24        0.71       -0.69      3.23 o 
   4   2  24       10.96       11.36      3.50 o 
   5   2  24       29.04       23.71      4.63 o 
   6   2  24        0.01       -2.08      4.05 o 
   7   2  24        0.01       -3.14      4.08 o 
   8   2  24        0.01       -4.27      4.27 o 
   9   2  24        2.64       -4.97      4.97 o 
  10   2  24        3.44        9.27      5.55 o 
  11   2  24       27.81       26.90      6.43 o 
   1   3  24        8.17       10.95      3.53 o 
   2   3  24        4.09        2.66      3.31 o 
   3   3  24        6.66       10.50      3.84 o 
   4   3  24        8.51        5.17      3.95 o 
   5   3  24       33.66       33.98      5.85 o 
   6   3  24        0.02       -4.12      4.74 o 
   7   3  24       36.17       36.47      7.53 o 
   8   3  24       28.54       27.50      9.51 o 
   9   3  24        1.16       -5.92      5.92 o 
  10   3  24        0.01       -1.52      6.46 o 
   0   4  24       19.02       17.50      5.92 o 
   1   4  24        4.57        0.50      3.96 o 
   2   4  24        4.00        9.33      4.79 o 
   3   4  24       11.66       12.79      4.92 o 
   4   4  24        6.59        1.09      4.43 o 
   5   4  24        0.25       -5.63      5.63 o 
   6   4  24       30.77       20.54      6.99 o 
   7   4  24        4.03       -1.52      5.92 o 
   8   4  24       10.61        6.24      6.71 o 
   9   4  24        0.78       -2.85      6.85 o 
   1   5  24        3.33        8.40      4.27 o 
   2   5  24        2.72        6.47      4.61 o 
   3   5  24       66.40       85.52      6.50 o 
   4   5  24       14.08       13.77      4.54 o 
   5   5  24       67.58       82.56      9.15 o 
   6   5  24        3.46        0.00      6.46 o 
   7   5  24       41.67       48.13      8.56 o 
   0   6  24        1.21        5.42      5.11 o 
   1   6  24        0.39        4.96      3.87 o 
   2   6  24        7.68        7.83      3.98 o 
   3   6  24       16.45       19.62      4.92 o 
   4   6  24        4.75        4.39      4.54 o 
   1   1  25       28.67       23.95      4.65 o 
   2   1  25        9.10        6.78      4.16 o 
   3   1  25       83.48       92.50      6.54 o 
   4   1  25        1.30        6.10      4.44 o 
   5   1  25       82.52       82.57      6.27 o 
   6   1  25        0.88       -0.43      4.36 o 
   7   1  25       47.67       48.07      5.69 o 
   8   1  25       23.02       19.16      5.22 o 
   9   1  25       30.34       41.63      5.97 o 
  10   1  25       13.13       15.68      5.26 o 
  11   1  25        0.80       -3.88      5.41 o 
   0   2  25       17.04       25.99      6.93 o 
   1   2  25       49.37       41.75      7.66 o 
   2   2  25        3.88       -1.30      3.95 o 
   3   2  25        4.99        7.66      3.58 o 
   4   2  25       60.02       71.32      5.97 o 
   5   2  25       11.17       11.79      4.57 o 
   6   2  25       59.93       75.81     10.21 o 
   7   2  25        0.08       -0.27      5.11 o 
   8   2  25       30.92       38.23      6.56 o 
   9   2  25       14.01       11.08      5.85 o 
  10   2  25        4.80        9.73      8.47 o 
   1   3  25       45.89       36.58      5.68 o 
   2   3  25        4.18        2.37      4.45 o 
   3   3  25      106.68      106.99      7.38 o 
   4   3  25       15.45        9.51      6.46 o 
   5   3  25       18.01       12.55      6.46 o 
   6   3  25        0.86       -0.79      9.51 o 
   7   3  25       21.50       31.02      7.47 o 
   8   3  25        0.00        0.32      6.39 o 
   9   3  25       26.06       22.17      7.79 o 
   0   4  25       30.44       29.40      6.71 o 
   1   4  25       41.60       42.02      5.01 o 
   2   4  25       37.85       38.50      5.68 o 
   3   4  25       13.80       14.69      4.92 o 
   4   4  25        0.98        1.87      9.51 o 
   5   4  25        0.00       -1.95      6.17 o 
   6   4  25        5.79        2.63      9.51 o 
   7   4  25        2.97       10.07      6.71 o 
   8   4  25        0.52       -4.57      6.46 o 
   1   5  25       24.71       30.55      5.03 o 
   2   5  25        5.22        5.62      4.24 o 
   3   5  25        4.14        5.61      4.54 o 
   4   5  25        6.10        2.78      5.41 o 
   5   5  25        0.04        1.19      5.23 o 
   6   5  25        0.74       13.19      7.25 o 
   0   0  26       35.94       41.85     10.65 o 
   1   0  26        0.32       -4.02     12.55 o 
   2   0  26       84.47       80.16      8.87 o 
   3   0  26        9.01        8.65      6.39 o 
   4   0  26      112.09      111.79      9.94 o 
   5   0  26       16.19       11.79      6.46 o 
   6   0  26       78.14       82.79      9.40 o 
   7   0  26        3.08       -2.04      6.71 o 
   8   0  26       95.23      116.90     19.02 o 
   9   0  26        0.75       14.22      7.79 o 
  10   0  26       14.12        6.14      7.25 o 
   1   1  26       19.65       25.67      4.74 o 
   2   1  26        0.15       -4.08      4.08 o 
   3   1  26        3.01        8.61      4.44 o 
   4   1  26        0.13        4.33      4.36 o 
   5   1  26       26.38       28.22      6.83 o 
   6   1  26        3.08       -1.40      4.54 o 
   7   1  26       15.18       25.91      5.31 o 
   8   1  26        6.08        9.66      4.92 o 
   9   1  26        2.26        0.82      4.84 o 
  10   1  26       17.27       30.02      6.87 o 
   0   2  26       56.74       51.04      7.79 o 
   1   2  26       19.38       25.35      4.92 o 
   2   2  26        0.25        2.54      5.05 o 
   3   2  26       20.65       17.31      5.05 o 
   4   2  26        1.72        1.17      4.16 o 
   5   2  26        1.14        2.19      4.54 o 
   6   2  26        2.28        5.18      5.55 o 
   7   2  26        1.63       -0.78      5.55 o 
   8   2  26        1.78       -5.41      5.41 o 
   9   2  26        4.16        4.81      5.81 o 
   1   3  26       16.86       13.11      5.11 o 
   2   3  26       50.26       53.23      6.23 o 
   3   3  26        0.14        4.95      6.46 o 
   4   3  26        3.10        9.83      9.89 o 
   5   3  26       18.33       24.09     13.70 o 
   6   3  26        0.02       -3.01      7.99 o 
   7   3  26        0.08       -5.85      5.85 o 
   8   3  26        3.41        0.00      6.99 o 
   0   4  26       38.79       32.70      7.13 o 
   1   4  26        2.16        6.51      4.24 o 
   2   4  26       21.72       22.55      5.48 o 
   3   4  26       39.67       41.96      8.02 o 
   4   4  26       60.39       66.29     12.17 o 
   5   4  26        0.72        4.27      6.93 o 
   6   4  26       69.56       74.05      9.40 o 
   1   5  26       30.15       44.37      6.26 o 
   2   5  26       22.42       27.34      5.31 o 
   3   5  26       10.29        6.69      5.81 o 
   1   1  27        0.16        3.90      4.36 o 
   2   1  27        0.51        2.31      4.44 o 
   3   1  27       23.85       23.91      5.03 o 
   4   1  27        0.07        0.79      4.46 o 
   5   1  27       12.39        8.32      4.84 o 
   6   1  27        0.34        3.43      7.80 o 
   7   1  27        0.03       -0.55      4.70 o 
   8   1  27       23.32       32.85      5.89 o 
   0   2  27        8.05       11.64     11.03 o 
   1   2  27        7.23        9.19      4.44 o 
   2   2  27       82.60       89.24      6.75 o 
   3   2  27       10.78       13.27      5.68 o 
   4   2  27       15.37       15.23      5.68 o 
   5   2  27        0.53       -3.35      6.35 o 
   6   2  27       91.77      103.07      8.49 o 
   7   2  27        0.01       -3.78      5.23 o 
   1   3  27        0.01       -1.12      4.53 o 
   2   3  27        0.04       -0.38      4.70 o 
   3   3  27        0.88       -5.63      5.63 o 
   4   3  27        0.09       -5.92      5.92 o 
   5   3  27        6.84        6.82      6.71 o 
   6   3  27        5.50       -3.84      9.51 o 
   0   4  27        1.69        1.90      5.92 o 
   1   4  27        0.21       -3.98      3.98 o 
   2   4  27        4.44        1.76      4.44 o 
   3   4  27        1.47        2.66      6.99 o 
   4   4  27        9.21        6.96      7.25 o 
   0   0  28       63.39       81.41     13.70 o 
   1   0  28        2.67        8.75      6.99 o 
   2   0  28        0.08       -5.29      6.17 o 
   3   0  28        0.58       -2.65      6.17 o 
   4   0  28        0.17        6.30      6.71 o 
   5   0  28        0.46       -3.26      6.71 o 
   6   0  28       84.84       91.41     10.48 o 
   7   0  28       10.64       10.65      7.53 o 
   1   1  28       50.45       60.02      6.18 o 
   2   1  28        5.79        3.67      4.63 o 
   3   1  28        3.06       -0.70      4.49 o 
   4   1  28       11.89        5.08      4.84 o 
   5   1  28       18.35       22.46      5.71 o 
   6   1  28        3.35        1.38      4.92 o 
   0   2  28        0.02       -5.33      8.37 o 
   1   2  28       11.07       16.96      7.25 o 
   2   2  28        7.56        1.58      9.13 o 
   3   2  28        2.89       -0.82      6.71 o 
   4   2  28        1.40       -6.46      6.46 o 
   5   2  28        0.42        4.73      7.25 o 
   6   2  28        0.23       13.91      7.79 o 
   1   3  28        0.82        0.37      4.67 o 
   2   3  28        0.08        0.38      6.46 o 
   3   3  28        1.10        7.37      6.71 o 
   4   3  28        0.57       -1.90      6.46 o 
   1   1  29       26.88       38.24      5.69 o 
   2   1  29        0.00       -4.65      4.65 o 
   3   1  29       25.04       29.40      5.60 o 
   4   1  29        1.30        3.55      4.74 o 
   0   2  29        0.58        5.33      9.89 o 
   1   2  29        4.48        0.82      6.71 o 
   2   2  29        0.77        1.61      6.71 o 
                                                 
